# Supplementary material for: Common Inherited Variation in Mitochondrial Genes Is Not Enriched for Associations with Type 2 Diabetes or Related Glycemic Traits
Source: PLoS Genet. 2010 Aug 12;6(8):e1001058. doi: 10.1371/journal.pgen.1001058 (PMC2920848; doi:10.1371/journal.pgen.1001058)
Supplement: Table S11 — List of nuclear regulators of mitochondrial genes and their T2D association scores. T2D gene p-values adjusted for confounding effects with step-wise multivariate linear regression analysis () were computed for 16 known nuclear regulators of nuclear-encoded mitochondrial genes, using the DIAGRAM+ T2D GWA study meta-analysis (Voight BF et al., Nature Genetics, in press, 2010). (0.02 MB XLS) [file pgen.1001058.s020.xls]

## Sheet: Table_S11_NuclearRegulators
Table S11. List of nuclear regulators of mitochondrial genes and their T2D association scores.
Gene Name	Entrez ID	DIAGRAM+ adjusted gene p-values (pGene')	Best SNP rs	Best SNP Chromosome	Best SNP Position, bp	Best SNP z-score	Best SNP p-value	Best SNP Odds Ratio (95% confidence interval)
PPARD	5467	0.00888	rs10484578	6	35354297	3.77	0.00016	1.07 (1.03-1.12)
GABPA	2551	0.02618	rs2829841	21	25944893	3.44	0.00058	1.07 (1.02-1.12)
GABPB1	2553	0.14733	rs7165464	15	48536489	2.92	0.00348	1.07 (1.02-1.13)
ESRRA	2101	0.32121	rs2244625	11	63782720	2.24	0.0253	0.87 (0.79-0.95)
PPARGC1A	10891	0.44732	rs1948355	4	23374027	2.55	0.0108	0.92 (0.87-0.97)
PPARA	5465	0.46936	rs739164	22	45005077	2.33	0.0196	0.94 (0.90-0.98)
MEF2A	4205	0.55451	rs7173943	15	97909974	2.21	0.027	1.07 (1.02-1.11)
ESRRG	2104	0.56216	rs17048282	1	215166093	2.68	0.00729	0.81 (0.72-0.90)
MYC	4609	0.64337	rs4733616	8	128731277	1.93	0.053	1.09 (1.03-1.14)
NRF1	4899	0.66211	rs2402964	7	128985109	2	0.0458	1.07 (1.03-1.12)
SP1	6667	0.70704	rs11170550	12	52100981	1.63	0.103	0.94 (0.90-0.98)
YY1	7528	0.76986	rs8010989	14	99667564	1.59	0.112	1.21 (1.06-1.37)
NRIP1	8204	0.7854	rs2254107	21	15246288	1.69	0.0907	0.89 (0.82-0.97)
SIRT1	23411	0.84083	rs10997825	10	69261166	1.5	0.133	0.94 (0.90-0.98)
PPARGC1B	133522	0.94208	rs12516673	5	149085798	1.62	0.104	1.09 (1.03-1.14)
GABPB2	126626	0.95108	rs499697	1	149306227	1.28	0.201	1.14 (1.07-1.21)
T2D gene p-values adjusted for confounding effects with step-wise multivariate linear regression analysis (pGene') were computed for 16 known nuclear regulators of nuclear-encoded mitochondrial genes, using the DIAGRAM+ T2D GWA study meta-analysis (Voight BF et al., Nature Genetics, in press, 2010).
