# Supplementary material for: Common Inherited Variation in Mitochondrial Genes Is Not Enriched for Associations with Type 2 Diabetes or Related Glycemic Traits
Source: PLoS Genet. 2010 Aug 12;6(8):e1001058. doi: 10.1371/journal.pgen.1001058 (PMC2920848; doi:10.1371/journal.pgen.1001058)
Supplement: Table S12 — List of T2D gene association scores for all known autosomal mitochondrial genes taken from MitoCarta. T2D gene p-values adjusted for confounders with multivariate linear regression analysis () are listed for 966 nuclear-encoded (autosomal) mitochondrial genes, taken from the MitoCarta compendium (Pagliarini DJ, et al., 2008, Cell 134: 112–123). The DIAGRAM+ T2D GWA study meta-analysis (Voight BF, et al., Nature Genetics, in press, 2010) was used here. Genes in bold lie near validated T2D SNPs, as of the DIAGRAM+ meta-analysis. The last column marks genes that belong to the oxidative phosphorylation (OXPHOS) pathway with the number 1. ‘NaN’ refers to genes that had no SNPs in their extended gene boundaries (110kb upstream to the gene's most extreme transcript start site, and 40kb downstream to the gene's transcript most extreme end site). (0.23 MB XLS) [file pgen.1001058.s021.xls]

## Sheet: Mitoch_T2D_DIAGRAM2_gene_pvalue
Table S12. List of T2D gene association scores for all known autosomal mitochondrial genes taken from MitoCarta.
Gene Name	Entrez ID	DIAGRAM+ adjusted gene p-values (pGene')	Best SNP rs	Best SNP Chr	Best SNP Position, bp	Best SNP z-score	Best SNP p-value	Best SNP OR	Best SNP Odds Ratio Lower 95% CI	Best SNP Odds Ratio Upper 95% CI	1= OXPHOS Gene
IDE	3416	4e-16	rs11187007	10	94204560	7.21	5.66e-13	0.938	0.9003	0.9773	0
C8orf38	137682	2.46768e-05	rs896854	8	96029687	4.85	1.23e-06	1.2586	1.0896	1.4535	1
MRPS35	60488	0.000118116	rs2288232	12	27836125	4.62	3.92e-06	1.075	1.0253	1.1275	0
ACADS	35	0.000290001	rs692902	12	119659844	4.34	1.45e-05	1.0609	1.0204	1.1031	0
PCBD2	84105	0.000308739	rs10515465	5	134295456	4.19	2.79e-05	0.9289	0.8887	0.9708	0
TOMM40	10452	0.000846884	rs4420638	19	50114786	4.04	5.41e-05	0.8547	0.7664	0.9521	0
SLC25A26	115286	0.0010047	rs17775391	3	66527387	4.18	2.87e-05	0.9155	0.8702	0.963	0
HIBCH	26275	0.00118705	rs998173	2	190817132	4.18	2.86e-05	0.8967	0.8437	0.9529	0
C6orf136	221545	0.00244358	rs3129996	6	30759566	3.82	0.000133	0.9329	0.894	0.973	0
MRPS18B	28973	0.00324345	rs3130000	6	30736061	3.76	0.00017	1.0676	1.026	1.1107	0
LDHD	197257	0.00370813	rs9927309	16	73803920	3.99	6.61e-05	1.0665	1.0213	1.114	0
LONP1	9361	0.00429338	rs1466326	19	5759260	3.72	0.000202	0.9432	0.9061	0.9817	0
PSTK	118672	0.00564175	rs2901358	10	124711126	3.81	0.000137	0.922	0.8755	0.9713	0
HMGCS2	3158	0.00672696	rs10923926	1	120201099	3.72	0.000196	1.086	1.0433	1.1298	0
ACADSB	36	0.00940725	rs2901358	10	124711126	3.81	0.000137	1.0642	1.0226	1.1074	0
ATP5G1	516	0.0126706	rs12453394	17	44349969	3.46	0.000546	1.0798	1.0249	1.1377	1
ACADL	33	0.0136882	rs1509571	2	210899054	3.33	0.000861	1.1286	1.0547	1.208	0
SLC25A3	5250	0.0146627	rs11768	12	97411280	3.46	0.00054	0.9201	0.8711	0.9719	0
MRPL14	64928	0.0147937	rs4711767	6	44189965	3.5	0.000473	1.0682	1.0261	1.1118	0
ACSL1	2180	0.0152739	rs4862419	4	186083744	3.66	0.000256	0.9345	0.8976	0.9728	0
GPD1	2819	0.016932	rs7131715	12	48693553	3.35	0.000815	1.0644	1.0217	1.1085	0
C12orf62	84987	0.0172075	rs7131715	12	48693553	3.35	0.000815	1.1298	1.043	1.2238	0
COQ5	84274	0.0178459	rs1168070	12	119547374	3.45	0.000562	0.9392	0.9012	0.9789	0
SLC25A44	9673	0.0205255	rs12123141	1	154438992	3.56	0.000368	1.0822	1.0399	1.1264	0
MRPS31	10240	0.0226594	rs2183144	13	40334265	3.32	0.000906	0.941	0.9039	0.9796	0
MRM1	79922	0.0290693	rs3815053	17	32076589	3.33	0.000854	1.0617	1.0195	1.1063	0
MRPL39	54148	0.0304879	rs2829841	21	25944893	3.44	0.000582	1.073	1.0218	1.1264	0
ADCK4	79934	0.0310282	rs2233152	19	45972856	3.28	0.00105	0.9373	0.8967	0.9799	0
MRPS24	64951	0.0316753	rs2041547	7	43974124	3.26	0.00113	1.0945	1.0352	1.1572	0
UCRC	29796	0.032574	rs16988025	22	28488923	3.48	0.000504	0.94	0.9003	0.9813	1
NDUFA13	51079	0.0330949	rs3794991	19	19471596	3.17	0.00155	0.7664	0.6389	0.92	1
BCKDHB	594	0.0334492	rs10864	6	81112522	3.75	0.000174	1.0718	1.0274	1.1185	0
RAB4B	53916	0.0382873	rs2233152	19	45972856	3.28	0.00105	0.9232	0.8737	0.9753	0
ECHDC3	79746	0.0390681	rs7094380	10	11763263	3.35	0.000805	1.0678	1.0241	1.1129	0
ACN9	57001	0.039073	rs799584	7	96559656	3.48	0.000496	0.9278	0.886	0.9719	0
SLC25A15	10166	0.0426807	rs7993017	13	40314885	3.15	0.00161	0.9058	0.8487	0.9671	0
NDUFB9	4715	0.0427738	rs4007923	8	125669825	3.43	0.000597	1.0676	1.0246	1.1129	1
IDI1	3422	0.0439238	rs1912333	10	1172123	3.45	0.000566	1.0676	1.0241	1.1129	0
SAMM50	25813	0.0442449	rs138105	22	42580733	3.54	0.0004	0.9039	0.8428	0.9699	0
ADO	84890	0.0449855	rs1509966	10	64222613	3.36	0.000766	1.0745	1.0263	1.1252	0
CLPX	10845	0.0487964	rs12148373	15	63321342	3.08	0.00208	1.0729	1.0237	1.1241	0
GFM1	85476	0.0516062	rs9825140	3	159918076	3.29	0.001	1.3324	1.1286	1.573	0
NDUFC1	4717	0.0522401	rs7687081	4	140444426	3.05	0.00225	0.9318	0.894	0.9715	1
ACAD8	27034	0.0529398	rs3177729	11	133629282	3.27	0.00106	0.9404	0.9039	0.9789	0
CPT2	1376	0.0529887	rs1288335	1	53342552	3.33	0.000859	0.8642	0.8082	0.9237	0
CCDC44	51204	0.0537018	rs17631783	17	59041332	2.97	0.00295	0.9335	0.8905	0.9782	0
MRPL34	64981	0.0543112	rs2303745	19	17281289	3.1	0.00195	0.9411	0.903	0.9811	0
GLYAT	10249	0.0545422	rs1938725	11	58262269	3.25	0.00116	1.1665	1.056	1.2892	0
MRPS5	64969	0.0572762	rs10197534	2	95093621	2.95	0.00317	1.0906	1.0401	1.1434	0
STOML2	30968	0.0587699	rs7019256	9	35087831	3.12	0.00182	0.9369	0.8994	0.9762	0
COX6A2	1339	0.0595463	rs7187900	16	31430614	2.92	0.00346	1.1618	1.0505	1.2853	1
RAB11A	8766	0.0602803	rs11638908	15	64002974	3.1	0.00195	1.0743	1.0241	1.1275	0
CCBL2	56267	0.0608153	rs10922530	1	89139273	3.22	0.00128	0.8668	0.8098	0.9273	0
COX6B1	1340	0.0614851	rs2311873	19	40845300	3.03	0.00242	1.0664	1.0203	1.114	1
GTPBP3	84705	0.0620364	rs2303745	19	17281289	3.1	0.00195	1.0702	1.0215	1.1208	0
DNAJC11	55735	0.0625714	rs1556036	1	6585994	3.15	0.00164	0.8633	0.8278	0.9003	0
VDAC2	7417	0.0644334	rs10762662	10	76575704	3.01	0.00265	1.0674	1.0238	1.1129	0
NUDT2	318	0.0657786	rs13284229	9	34251918	3.02	0.00251	0.9285	0.886	0.973	0
ABCB8	11194	0.0661449	rs310589	7	150330247	3.16	0.00157	0.9339	0.8949	0.9745	0
ATP5L	10632	0.0692029	rs7947185	11	117719936	3.09	0.00202	0.928	0.8843	0.9742	0
SCO1	6341	0.0725318	rs2239930	17	10499458	3.19	0.00142	0.9347	0.8932	0.9783	0
AASS	10157	0.0727516	rs1859351	7	121611763	3.27	0.00106	0.9359	0.8985	0.9752	0
COMTD1	118881	0.0741141	rs1149711	10	76711175	3	0.00274	1.0826	1.029	1.1388	0
RARS	5917	0.0754023	rs6890606	5	167830877	3.27	0.00107	0.9215	0.8772	0.968	0
SFXN4	119559	0.0764048	rs3858336	10	120867700	3.06	0.0022	0.9375	0.8994	0.9772	0
SARDH	1757	0.0765573	rs12238018	9	135591569	3.19	0.00145	1.0721	1.0257	1.1208	0
SCP2	6342	0.0770123	rs1288335	1	53342552	3.33	0.000859	0.7153	0.6852	0.7468	0
CHAT	1103	0.0802062	rs4253077	10	50392975	3.25	0.00116	1.0752	1.0265	1.1264	0
TMEM65	157378	0.0803368	rs4330675	8	125558088	3.07	0.00217	1.1208	1.0434	1.2044	0
ZADH1	145482	0.0808358	rs8014645	14	73307924	3.09	0.00197	0.9197	0.8702	0.9723	0
C20orf142	128486	0.0813927	rs6031558	20	42433057	3.18	0.00147	1.0616	1.0186	1.1063	0
PDHX	8050	0.0815003	rs1326942	11	34873361	3.51	0.00045	1.0714	1.0248	1.1208	0
IQCE	23288	0.0819819	rs4722092	7	2620247	3.2	0.00136	0.9244	0.8807	0.9703	0
P117	125988	0.0822667	rs3826798	19	5736113	2.92	0.00347	1.0647	1.02	1.1118	0
TIMM8B	26521	0.0833126	rs1834481	11	111529037	2.93	0.00336	0.9393	0.9021	0.9784	0
ACACA	31	0.0848494	rs17138899	17	32647799	3.19	0.00143	1.0725	1.0229	1.1241	0
C2orf47	79568	0.0848775	rs17529746	2	200551727	3.07	0.00212	1.1063	1.0455	1.17	0
HIGD2A	192286	0.0860095	rs13180938	5	175760021	2.87	0.00415	1.077	1.0299	1.1264	0
SLC25A33	84275	0.0869039	rs6669846	1	9584837	2.92	0.00351	1.1366	1.0917	1.1829	0
CPOX	1371	0.0877256	rs3804622	3	99785872	3.03	0.00246	1.1514	1.0618	1.2486	0
PTS	5805	0.0882815	rs2853127	11	111645542	3.03	0.00245	0.9329	0.8914	0.976	0
GRPEL2	134266	0.093823	rs1370975	5	148626475	3.18	0.0015	1.0745	1.0291	1.1219	0
NFXL1	152518	0.0944686	rs3817090	4	47504978	3.07	0.00214	1.0719	1.0291	1.1163	0
VISA	57506	0.0952339	rs7346136	20	3759433	2.91	0.00362	1.0741	1.0223	1.1286	0
PPIF	10105	0.0959777	rs1250538	10	80707806	3.14	0.00171	0.931	0.8896	0.9745	0
ATP10D	57205	0.0970098	rs17461709	4	47188431	3.21	0.00132	0.9248	0.8834	0.9681	0
ACAA2	10449	0.0991859	rs492463	18	45625947	3.32	0.000903	1.1759	1.053	1.3139	0
BAK1	578	0.0991964	rs12208234	6	33697987	3.24	0.0012	0.9372	0.9012	0.9748	0
COX7C	1350	0.0992293	rs13178674	5	85982513	2.81	0.00489	0.9275	0.8869	0.9702	1
CHCHD3	54927	0.100184	rs10248248	7	132094834	3.21	0.00133	1.1491	1.0539	1.2523	0
PANK2	80025	0.10191	rs7346136	20	3759433	2.91	0.00362	0.9397	0.9003	0.981	0
SFXN2	118980	0.107362	rs11191355	10	104382487	2.93	0.00341	0.9398	0.903	0.9779	0
AGR2	10551	0.1075	rs11770930	7	16814873	3.29	0.001	1.0984	1.0368	1.1642	0
LACTB2	51110	0.107577	rs268597	8	71677121	2.94	0.00333	0.9146	0.865	0.9672	0
MECR	51102	0.107769	rs12057666	1	29392374	3.03	0.00248	0.8737	0.8253	0.9246	0
CPS1	1373	0.10844	rs6716836	2	210943843	3.16	0.00159	1.089	1.0383	1.1422	0
MRPL30	51263	0.109111	rs4850896	2	99212960	2.84	0.00449	0.8923	0.8378	0.9498	0
NAGS	162417	0.111051	rs8079623	17	39382856	2.93	0.0034	1.0867	1.0271	1.1491	0
OSGEPL1	64172	0.115021	rs7568054	2	190323402	2.81	0.00496	1.0811	1.0351	1.1286	0
SARS	6301	0.116325	rs2296696	1	109452590	2.95	0.00313	1.0878	1.0448	1.1331	0
C14orf159	80017	0.117016	rs1951454	14	90575121	2.96	0.00313	1.1096	1.0356	1.1901	0
HSPB7	27129	0.118166	rs12058819	1	16255001	2.78	0.00544	0.8949	0.8598	0.9327	0
VDAC3	7419	0.118563	rs6841	8	42393421	2.74	0.00606	1.1354	1.0486	1.2288	0
TRAP1	10131	0.119172	rs8176938	16	3647092	2.83	0.00464	0.9196	0.8694	0.9728	0
SARS2	54938	0.119375	rs11880525	19	44221852	2.88	0.00393	1.0753	1.023	1.1309	0
HSCB	150274	0.119822	rs9625533	22	27413144	2.85	0.00435	0.9444	0.9076	0.9828	0
RDH13	112724	0.122667	rs1654421	19	60229274	2.94	0.00326	1.0622	1.0189	1.1074	0
FTSJ2	29960	0.126714	rs11765273	7	2296549	2.86	0.00417	1.0685	1.0258	1.1129	0
LDHB	3945	0.126907	rs2418003	12	21649436	2.77	0.00556	0.9324	0.8905	0.9761	0
2010-09-04	5414	0.127476	rs758378	17	53962745	2.75	0.00589	0.943	0.906	0.9814	0
FTH1	2495	0.127657	rs387137	11	61586745	2.96	0.00309	0.9385	0.9003	0.9778	0
ALDH7A1	501	0.12769	rs12652642	5	126000523	3	0.00274	1.0693	1.0274	1.1129	0
NLN	57486	0.129103	rs13179342	5	65190191	3.1	0.00195	0.9275	0.8869	0.97	0
Magmas	51025	0.129844	rs10974	16	4344621	2.72	0.0066	1.0793	1.0255	1.1354	0
EHHADH	1962	0.132891	rs11918469	3	186491606	2.9	0.00369	1.0875	1.0357	1.1422	0
BOLA1	51027	0.134723	rs1752388	1	148095914	2.7	0.00695	0.9217	0.886	0.9592	0
LIPT2	387787	0.135153	rs483271	11	74190674	2.74	0.00609	1.412	1.3431	1.4829	0
TTC19	54902	0.135214	rs2157992	17	15869610	2.74	0.00617	0.9418	0.9039	0.9808	0
MRPL21	219927	0.137829	rs646913	11	68472871	2.9	0.00375	1.0657	1.0227	1.1107	0
DNAJA3	9093	0.138263	rs10974	16	4344621	2.72	0.0066	1.0641	1.0207	1.1096	0
PRICKLE4	29964	0.138661	rs1001015	6	41749467	2.75	0.00592	0.9252	0.8825	0.9701	0
CKMT2	1160	0.140265	rs16878586	5	80631978	3.02	0.0025	1.0762	1.03	1.1241	0
BAX	581	0.141237	rs7258938	19	54146605	2.75	0.00593	0.9357	0.894	0.9795	0
COX7A1	1346	0.142568	rs10403738	19	41416696	2.74	0.00613	0.9066	0.8479	0.9698	1
ACO1	48	0.145107	rs10758135	9	32369259	3.09	0.00199	0.8659	0.7906	0.9479	0
ALDH2	217	0.146891	rs2238151	12	110674553	2.61	0.00912	0.9216	0.8737	0.9725	0
GARS	2617	0.149434	rs10248038	7	30619568	3.2	0.00138	0.9369	0.9003	0.9753	0
QDPR	5860	0.149599	rs2122574	4	17061820	3.07	0.00217	1.0708	1.0288	1.114	0
OAT	4942	0.151595	rs11245258	10	126201682	3.05	0.0023	0.9291	0.886	0.974	0
CPT1A	1374	0.152714	rs646913	11	68472871	2.9	0.00375	1.0783	1.0269	1.132	0
ACAD10	80724	0.153266	rs2238151	12	110674553	2.61	0.00912	0.8825	0.8122	0.9582	0
ACAD11	84129	0.154404	rs6765919	3	133916849	2.75	0.00587	1.1041	1.0427	1.1688	0
DLST	1743	0.154764	rs10149344	14	74340388	2.82	0.0048	0.847	0.7581	0.9457	0
LIPT1	51601	0.155336	rs6728723	2	99175401	2.69	0.00723	1.1048	1.046	1.1665	0
TMTC1	83857	0.155503	rs849971	12	29885451	3.38	0.000737	1.1829	1.0597	1.3192	0
SLMO1	10650	0.155719	rs8093375	18	12357442	2.74	0.00618	0.9074	0.8496	0.9695	0
ATP5J	522	0.159036	rs2829930	21	26125578	2.78	0.0055	0.9371	0.8958	0.9803	1
PRODH2	58510	0.159721	rs11881242	19	40975687	2.62	0.00871	0.9204	0.8694	0.9743	0
COX8C	341947	0.159914	rs10141012	14	92917378	2.66	0.00772	1.0717	1.0235	1.1219	0
MRPL43	84545	0.160832	rs807013	10	102823054	2.75	0.00605	0.9398	0.903	0.9779	0
MSRB2	22921	0.161172	rs2209501	10	23489620	2.95	0.00318	0.8428	0.7558	0.9398	0
ATP5J2	9551	0.162249	rs4646453	7	98905013	2.63	0.00843	0.9358	0.8976	0.975	1
MRPL23	6150	0.162883	rs548195	11	1869953	2.71	0.00671	1.0748	1.026	1.1252	0
AFG3L2	10939	0.163536	rs8093375	18	12357442	2.74	0.00618	0.9396	0.9003	0.9804	0
FDX1L	112812	0.163587	rs11882594	19	10277877	2.65	0.00814	0.9421	0.9048	0.9814	0
CRAT	1384	0.163918	rs6597668	9	130891186	2.9	0.00376	0.9341	0.8949	0.9754	0
RPL10A	4736	0.164119	rs12215920	6	35582051	2.85	0.00438	0.936	0.8994	0.9744	0
ADCK2	90956	0.166671	rs9648716	7	140065347	2.63	0.00855	0.9218	0.8763	0.9697	0
MSRA	4482	0.167133	rs4255142	8	10062158	3.64	0.000269	1.0769	1.0283	1.1275	0
DNAJC15	29103	0.168614	rs3825511	13	42464373	3.1	0.00191	0.9145	0.8616	0.9702	0
PHYH	5264	0.169047	rs4606378	10	13354717	2.94	0.00326	0.9391	0.9021	0.9775	0
MAT2B	27430	0.169067	rs17061876	5	162906243	3.02	0.00251	0.933	0.8949	0.9728	0
NDUFB2	4708	0.169123	rs9648716	7	140065347	2.63	0.00855	1.0706	1.0261	1.1174	1
MRPS25	64432	0.170095	rs2033540	3	15168500	2.74	0.00617	0.9181	0.8746	0.9636	0
CCDC90B	60492	0.170344	rs4943875	11	82779129	2.8	0.00514	1.0859	1.0293	1.1457	0
SOD1	6647	0.170432	rs9978025	21	31911377	2.65	0.00814	0.942	0.9039	0.9819	0
DACT2	168002	0.170936	rs10945494	6	168505404	3.02	0.00256	1.075	1.0283	1.1241	0
ADSL	158	0.171945	rs139910	22	39028388	2.66	0.00774	0.9206	0.8694	0.9752	0
LRPPRC	10128	0.172538	rs4131367	2	44149525	3.11	0.00184	0.9204	0.8799	0.9626	0
ACACB	32	0.175234	rs4766455	12	108104298	2.93	0.00342	1.0648	1.0216	1.1096	0
MCEE	84693	0.178232	rs17501218	2	71220467	2.94	0.00332	1.1049	1.0466	1.1665	0
AADAT	51166	0.180322	rs6553483	4	171283175	2.84	0.00451	1.0949	1.0377	1.1549	0
NDUFA9	4704	0.18101	rs7295624	12	4542357	3.13	0.00174	1.0643	1.0218	1.1085	1
SFXN3	81855	0.182436	rs807013	10	102823054	2.75	0.00605	1.0688	1.0242	1.1152	0
NARS	4677	0.183649	rs2272783	18	53389818	2.89	0.00388	0.9413	0.903	0.981	0
PTRH1	138428	0.189299	rs1017509	9	129618473	2.84	0.00456	1.0653	1.0235	1.1085	0
BCL2	596	0.189307	rs2849379	18	59116037	3.07	0.00214	1.066	1.0205	1.1129	0
RDH14	57665	0.189952	rs4832604	2	18644014	3.13	0.00173	0.9052	0.8581	0.9549	0
VARS2	57176	0.191883	rs2844701	6	31020670	3.15	0.00163	1.0713	1.0275	1.1174	0
MCART1	92014	0.19573	rs7030001	9	37858842	2.74	0.00619	0.9174	0.8685	0.9687	0
TMEM70	54968	0.196853	rs10957689	8	74972584	2.75	0.00599	1.0661	1.0242	1.1096	0
MRPS36	92259	0.196979	rs352636	5	68441709	2.59	0.0095	0.8949	0.8369	0.9559	0
ANKRD26	22852	0.197486	rs10458707	10	27331588	2.81	0.00498	0.9331	0.8932	0.9752	0
NARS2	79731	0.202136	rs1792134	11	78037817	2.82	0.00476	1.0665	1.0229	1.1118	0
AIFM2	84883	0.203092	rs2271690	10	71591597	2.83	0.00467	0.9392	0.9021	0.9776	0
TOMM40L	84134	0.203624	rs12144915	1	159371253	2.79	0.00533	0.9223	0.8851	0.9611	0
C3orf31	132001	0.204032	rs6779296	3	11954461	2.87	0.00415	0.8581	0.7866	0.9356	0
NIT1	4817	0.20404	rs12144915	1	159371253	2.79	0.00533	1.0909	1.0436	1.14	0
SLC25A46	91137	0.204758	rs244431	5	110133062	2.65	0.008	1.1163	1.0453	1.1924	0
SLC25A35	399512	0.209072	rs17807507	17	8139007	2.65	0.0081	0.9421	0.905	0.9809	0
MRRF	92399	0.210489	rs4838124	9	124039785	2.87	0.00407	1.0717	1.0257	1.1196	0
GRPEL1	80273	0.211675	rs4082843	4	7227155	2.65	0.00805	1.0759	1.0309	1.123	0
POLG2	11232	0.213034	rs10512502	17	59925471	2.56	0.0104	1.0827	1.0257	1.1422	0
AGMAT	79814	0.214465	rs16851970	1	15789707	2.68	0.00743	0.865	0.8204	0.9119	0
MRPL11	65003	0.21471	rs6591216	11	65928197	2.48	0.013	1.0777	1.0266	1.1309	0
CHCHD1	118487	0.216364	rs11000760	10	75163740	2.41	0.0159	1.0714	1.0252	1.1196	0
OXR1	55074	0.216808	rs17341272	8	107585857	3.23	0.00123	1.0692	1.0252	1.1152	0
IMMT	10989	0.216893	rs3770059	2	86347725	2.9	0.0037	0.8746	0.8122	0.9409	0
WARS2	10352	0.217221	rs17186024	1	119384691	2.81	0.00489	1.114	1.0573	1.1747	0
DGUOK	1716	0.218964	rs3813233	2	74031317	2.73	0.0063	0.9239	0.8851	0.9646	0
REXO2	25996	0.218986	rs3863300	11	113790269	2.84	0.00457	0.9304	0.8878	0.9751	0
NIPSNAP1	8508	0.218995	rs4823044	22	28249379	2.61	0.00903	0.9051	0.8445	0.9701	0
NDUFS5	4725	0.220293	rs10888682	1	39292400	2.55	0.0108	1.095	1.052	1.14	1
TOMM34	10953	0.221394	rs17322289	20	43033365	2.7	0.00691	1.196	1.0565	1.3526	0
NDUFS8	4728	0.22165	rs2075609	11	67573512	2.48	0.0132	1.0639	1.0219	1.1074	1
AKAP10	11216	0.221765	rs17759083	17	19904197	2.53	0.0114	1.0721	1.0228	1.1241	0
ACAD9	28976	0.22185	rs7642004	3	130141660	2.67	0.00754	0.9333	0.8967	0.9712	0
NDUFS2	4720	0.222026	rs12144915	1	159371253	2.79	0.00533	1.0856	1.0411	1.132	1
PDHA2	5161	0.223294	rs264298	4	96884450	3.14	0.00167	1.2498	1.0958	1.4248	0
PPOX	5498	0.223344	rs12144915	1	159371253	2.79	0.00533	1.0857	1.0411	1.132	0
UQCRQ	27089	0.224572	rs39588	5	132127034	2.61	0.00916	0.9192	0.8737	0.9667	1
TCIRG1	10312	0.226398	rs2075609	11	67573512	2.48	0.0132	1.0627	1.0216	1.1052	0
GCAT	23464	0.229862	rs2413483	22	36452450	2.55	0.0108	1.0777	1.0231	1.1354	0
C6orf66	29078	0.230883	rs13219657	6	97555979	2.84	0.00449	0.9361	0.8994	0.9746	1
FPGS	2356	0.233162	rs1017509	9	129618473	2.84	0.00456	1.1841	1.0639	1.3178	0
NDUFA4	4697	0.234447	rs10254651	7	11047724	2.79	0.00526	1.0684	1.0258	1.1129	1
PCCB	5096	0.234637	rs667920	3	137552170	2.5	0.0124	1.0769	1.0318	1.1241	0
DMGDH	29958	0.235739	rs585800	5	78462964	2.92	0.00348	0.7914	0.688	0.9098	0
MRPL10	124995	0.235895	rs4450442	17	43320942	2.71	0.00679	0.9428	0.9058	0.9813	0
ISCA1L	389293	0.236784	rs1540532	5	62099784	2.86	0.00419	0.8887	0.8286	0.9535	0
FAM136A	84908	0.237272	rs1871239	2	70491573	2.58	0.00977	0.9204	0.8799	0.9629	0
MRPL51	51258	0.237911	rs10849488	12	6524311	2.65	0.00796	1.0822	1.0278	1.1388	0
NLRX1	79671	0.238098	rs620331	11	118436309	2.46	0.014	0.9356	0.8958	0.9771	0
RAB11FIP5	26056	0.238487	rs17570040	2	73127810	2.58	0.01	0.9053	0.8573	0.9557	0
ELAC2	60528	0.241566	rs2072263	17	12833534	2.91	0.00357	1.0601	1.0191	1.1027	0
CLYBL	171425	0.243943	rs9517867	13	99192664	3.07	0.00215	1.0824	1.0272	1.1411	0
ABCD2	225	0.245426	rs12582802	12	38271473	2.54	0.0112	0.8395	0.749	0.9414	0
LARS2	23395	0.248045	rs17638880	3	45482783	2.85	0.00444	1.0977	1.041	1.1572	0
MRPS14	63931	0.249086	rs12565327	1	173325181	2.7	0.00699	0.9168	0.8763	0.9586	0
LACTB	114294	0.251108	rs7179757	15	61100318	2.8	0.00516	1.0787	1.0255	1.1343	0
SPRYD4	283377	0.252109	rs774049	12	55103245	2.51	0.012	0.9404	0.903	0.9791	0
SLC25A18	83733	0.252621	rs5747191	22	16323511	2.7	0.00686	1.0636	1.019	1.1107	0
SLC25A4	291	0.253379	rs9684888	4	186295733	2.7	0.00686	1.1118	1.0441	1.1841	0
SUCLG2	8801	0.255046	rs13065696	3	67781505	3.1	0.00195	1.0856	1.0357	1.1377	0
NDUFS3	4722	0.255321	rs11607518	11	47461511	2.32	0.0201	1.073	1.0252	1.123	1
C14orf156	81892	0.25579	rs17752640	14	77269501	2.76	0.00585	0.8411	0.7498	0.9436	0
THEM2	55856	0.256106	rs10946724	6	24843287	2.73	0.00633	1.0802	1.031	1.132	0
ISCA2	122961	0.256116	rs9323599	14	74025432	2.79	0.00525	0.9363	0.8958	0.9781	0
CHDH	55349	0.256544	rs7617553	3	53788272	2.63	0.00863	1.1118	1.0467	1.1818	0
FECH	2235	0.257752	rs2272783	18	53389818	2.89	0.00388	1.1331	1.0406	1.2349	0
C21orf33	8209	0.259205	rs2187314	21	44377858	2.59	0.00956	1.0723	1.0216	1.1252	0
BCKDHA	593	0.260109	rs17318596	19	46628935	2.51	0.012	0.9401	0.9012	0.9809	0
LETM1	3954	0.260746	rs474235	4	1928368	2.29	0.0221	0.8573	0.7835	0.9377	0
ME1	4199	0.262264	rs12192000	6	84147088	2.78	0.00547	0.8496	0.7687	0.9384	0
DNAJC4	3338	0.264876	rs1123251	11	63674177	2.39	0.0167	1.0694	1.0239	1.1174	0
BCAT1	586	0.265568	rs4963804	12	24874298	3.11	0.00186	0.8905	0.8253	0.9606	0
HSPA9	3313	0.265696	rs17657378	5	138005008	2.55	0.0108	0.9346	0.8976	0.9733	0
MGC70857	414919	0.266107	rs2976602	8	145815920	2.27	0.023	0.8642	0.789	0.9474	0
C2orf56	55471	0.266964	rs2540975	2	37331636	2.59	0.00948	0.9021	0.853	0.9536	0
AKAP1	8165	0.267759	rs9900645	17	52585456	2.62	0.00877	0.9188	0.8676	0.9733	0
ATAD1	84896	0.270159	rs1234218	10	89640739	2.5	0.0124	1.0773	1.0273	1.1298	0
CYB5B	80777	0.270708	rs153050	16	67907239	2.57	0.01	0.9325	0.8896	0.9774	0
MTIF3	219402	0.271477	rs12430460	13	26921934	2.69	0.0072	1.0936	1.0309	1.1607	0
AS3MT	57412	0.271775	rs3740391	10	104628411	2.61	0.00914	0.9396	0.903	0.9778	0
IDH2	3418	0.274089	rs12905919	15	88496436	2.62	0.00885	1.0829	1.0266	1.1422	0
UQCRC1	7384	0.274399	rs17080289	3	48618895	2.37	0.0177	0.9229	0.8816	0.9661	1
MRPL17	63875	0.278654	rs2063082	11	6624904	2.95	0.00314	1.0894	1.031	1.1514	0
NDUFS4	4724	0.279101	rs1388111	5	52981015	2.65	0.00799	0.9182	0.8728	0.966	1
ATP5C1	509	0.28345	rs9424015	10	7924084	2.78	0.00546	0.927	0.8834	0.9729	1
GLRX2	51022	0.285206	rs7419020	1	191318184	2.79	0.00523	0.8807	0.8245	0.9406	0
VAMP1	6843	0.285542	rs10849488	12	6524311	2.65	0.00796	0.9127	0.8598	0.9688	0
PGS1	9489	0.285557	rs2292645	17	73905790	2.63	0.00846	0.9344	0.8923	0.9785	0
SLC25A25	114789	0.28557	rs2417202	9	129837901	2.48	0.0133	0.8017	0.6963	0.9222	0
RAB35	11021	0.285773	rs3932409	12	119051562	2.36	0.0181	1.0922	1.0306	1.1572	0
MMAB	326625	0.286697	rs10774808	12	108526247	2.73	0.00638	0.9373	0.8985	0.9781	0
PDE12	201626	0.287113	rs6768661	3	57418857	2.42	0.0157	0.732	0.612	0.8746	0
FAM82B	51115	0.287992	rs7461904	8	87521434	2.59	0.00955	0.7603	0.6402	0.903	0
UNG	7374	0.288259	rs7978946	12	108012299	2.63	0.00862	0.8985	0.8369	0.964	0
MRPL36	64979	0.289512	rs6555015	5	1890619	3	0.00274	1.0707	1.0282	1.1152	0
ATP5SL	55101	0.290919	rs17318596	19	46628935	2.51	0.012	1.1163	1.0351	1.2044	0
FTMT	94033	0.291	rs12522736	5	121242749	2.65	0.00811	1.0712	1.0281	1.1163	0
ALAS1	211	0.29145	rs187084	3	52236071	2.33	0.0196	0.9039	0.853	0.9574	0
MRPS10	55173	0.295706	rs485861	6	42389225	2.61	0.00915	1.0696	1.0266	1.114	0
CBR4	84869	0.299182	rs1392751	4	170141693	2.43	0.0149	0.9292	0.8896	0.9704	0
MIPEP	4285	0.303696	rs9318142	13	23391875	2.9	0.0037	1.0695	1.0231	1.1185	0
COQ9	57017	0.304386	rs2239354	16	55976488	2.52	0.0117	0.9301	0.886	0.9766	0
NUBPL	80224	0.305544	rs8017866	14	31082482	2.81	0.00488	1.0672	1.0221	1.114	1
SUPV3L1	6832	0.305951	rs4746819	10	70563985	2.76	0.00583	1.0649	1.023	1.1085	0
CYB5R1	51706	0.307097	rs6594014	1	201181091	2.46	0.0137	1.0797	1.0375	1.1241	0
PDK1	5163	0.30767	rs6711466	2	173099637	2.89	0.00382	0.9202	0.879	0.9637	0
SDHC	6391	0.308939	rs4657235	1	159595971	2.88	0.00403	0.872	0.813	0.9349	1
ISCU	23479	0.309492	rs11113995	12	107472928	2.72	0.0065	0.939	0.9012	0.9787	0
AGXT	189	0.309935	rs3755539	2	241459207	2.35	0.0189	0.8932	0.8378	0.9517	0
GLYCTK	132158	0.309951	rs187084	3	52236071	2.33	0.0196	0.9327	0.8958	0.9705	0
PEX11B	8799	0.310861	rs4504949	1	144126493	2.72	0.00645	1.1129	1.0566	1.1735	0
USMG5	84833	0.312589	rs11591265	10	105162734	2.38	0.0172	0.9246	0.879	0.9723	0
SFXN5	94097	0.313608	rs17570040	2	73127810	2.58	0.01	0.9268	0.8896	0.966	0
PRDX5	25824	0.315761	rs2244625	11	63782720	2.24	0.0253	0.9309	0.8887	0.9751	0
FKBP8	23770	0.321147	rs7251640	19	18475935	2.34	0.0194	0.9416	0.9039	0.9813	0
MTX2	10651	0.321612	rs1026031	2	176890537	2.56	0.0105	1.0786	1.0342	1.1252	0
TATDN3	128387	0.321985	rs6671350	1	210990046	2.82	0.00476	1.2361	1.1063	1.3799	0
CHCHD2	51142	0.324938	rs17172525	7	56132644	2.22	0.0265	1.0865	1.0323	1.1434	0
ARMC4	55130	0.325176	rs12572951	10	28388137	2.69	0.00722	0.9241	0.879	0.9718	0
NDUFA10	4705	0.325947	rs4149543	2	240674583	2.64	0.0083	0.9227	0.8816	0.9655	1
C10orf58	84293	0.326443	rs7085863	10	82108402	2.67	0.00754	0.9378	0.9003	0.9771	0
MRPL35	51318	0.328455	rs1124686	2	86288132	2.57	0.0103	0.8746	0.8122	0.9409	0
SLC25A21	89874	0.328659	rs17105394	14	36346615	3.15	0.00161	0.936	0.8958	0.9779	0
OGDH	4967	0.328866	rs4724320	7	44588574	2.43	0.0149	1.069	1.0258	1.114	0
CRY1	1407	0.328924	rs11113218	12	106104617	2.59	0.00956	0.9215	0.8728	0.9725	0
BAD	572	0.329261	rs2244625	11	63782720	2.24	0.0253	1.0715	1.0246	1.1208	0
COQ4	51117	0.329293	rs7873936	9	130072716	2.42	0.0156	1.1208	1.0427	1.2056	0
MTFMT	123263	0.330671	rs2946645	15	63162200	2.26	0.024	1.1286	1.0409	1.2226	0
TOMM7	54543	0.330899	rs4722217	7	22838111	2.49	0.0129	0.8843	0.8195	0.9539	0
MRPL33	9553	0.331419	rs1317580	2	27872995	2.31	0.0207	1.0972	1.0437	1.1537	0
NDUFV2	4729	0.332654	rs12953380	18	8989085	2.51	0.0122	0.8932	0.8278	0.9648	1
NDUFA8	4702	0.332884	rs4838124	9	124039785	2.87	0.00407	0.937	0.8994	0.9764	1
MRPL48	51642	0.333929	rs10501412	11	73219073	2.43	0.0152	0.8985	0.8386	0.9633	0
MTCH2	23788	0.335555	rs11601083	11	47590989	2.22	0.0266	1.0883	1.0304	1.1491	0
STAR	6770	0.336904	rs2843745	8	38143780	2.19	0.0287	1.0683	1.0251	1.1129	0
TIMM9	26520	0.337436	rs12433823	14	57915430	2.17	0.0297	0.9424	0.906	0.9802	0
MGC3196	79064	0.338062	rs527481	11	62360488	2.26	0.0239	0.9263	0.8816	0.9734	0
KIF1B	23095	0.339085	rs12074936	1	10168301	2.49	0.0128	0.8772	0.8403	0.9157	0
ACADVL	37	0.339329	rs4562	17	7104463	2.29	0.022	1.0671	1.0213	1.1152	0
NDUFS6	4726	0.339467	rs6555015	5	1890619	3	0.00274	1.075	1.0298	1.1219	1
IARS2	55699	0.340634	rs6668784	1	218343188	2.9	0.00374	1.1411	1.0647	1.2226	0
FASTKD2	22868	0.340838	rs3732079	2	207284973	2.59	0.00965	0.9137	0.8685	0.961	0
ARMC10	83787	0.341213	rs3087615	7	102546074	2.2	0.0277	1.0714	1.0265	1.1185	0
C21orf57	54059	0.341716	rs2839178	21	46503202	2.5	0.0123	0.9445	0.9077	0.9827	0
SLC25A34	284723	0.341811	rs6678024	1	15969646	2.3	0.0214	0.8949	0.8598	0.9323	0
L2HGDH	79944	0.34188	rs9635165	14	49904307	2.56	0.0104	0.886	0.8179	0.9601	0
CYP24A1	1591	0.342709	rs12480880	20	52172150	2.75	0.00604	1.1174	1.0347	1.2068	0
C18orf55	29090	0.343635	rs869645	18	70003522	2.73	0.00626	0.9433	0.9065	0.9817	0
ATP5S	27109	0.346228	rs3783418	14	49875851	2.51	0.0121	1.0961	1.0314	1.1653	1
UQCRFS1	7386	0.347091	rs17686149	19	34395197	2.57	0.0103	1.0598	1.0184	1.103	1
SHMT1	6470	0.347722	rs9895454	17	18232798	2.21	0.0273	0.9414	0.9039	0.9806	0
MFN2	9927	0.347941	rs198389	1	11853537	2.44	0.0146	1.1491	1.0949	1.2056	0
OPA3	80207	0.348606	rs758761	19	50704855	2.33	0.02	0.9433	0.906	0.982	0
MDH2	4191	0.349593	rs10226745	7	75488254	2.25	0.0244	1.1343	1.0494	1.2263	0
ABCA9	10350	0.350064	rs12162136	17	64593861	2.49	0.0128	0.8616	0.7788	0.9535	0
SPTLC2	9517	0.350146	rs17825554	14	77243501	2.69	0.00712	0.94	0.9021	0.9794	0
YARS2	51067	0.350172	rs7977414	12	32824304	2.6	0.00932	1.123	1.0408	1.2105	0
LDHA	3939	0.35377	rs12270402	11	18416298	2.45	0.0142	0.9391	0.9021	0.9779	0
PTCD3	55037	0.354243	rs17618119	2	86254974	2.44	0.0145	0.842	0.7664	0.9251	0
BLOC1S1	2647	0.356382	rs10732739	12	54382050	2.45	0.0142	0.9246	0.8781	0.9734	0
TSHZ3	57616	0.356662	rs12151018	19	36476626	2.62	0.00887	1.0622	1.0191	1.1074	0
HINT2	84681	0.358658	rs7864199	9	35795134	2.45	0.0142	1.1208	1.043	1.2044	0
PARL	55486	0.361422	rs3817404	3	185153374	2.48	0.0131	1.0824	1.0338	1.1331	0
ACSM3	6296	0.361579	rs1021590	16	20705743	2.32	0.0203	0.9421	0.9052	0.9806	0
DHTKD1	55526	0.361898	rs12220044	10	12097289	2.44	0.0148	1.0692	1.0246	1.1163	0
PARK7	11315	0.362956	rs226473	1	7943234	2.32	0.0205	0.8195	0.7726	0.8694	0
GLS2	27165	0.363	rs7304944	12	55244714	2.31	0.0208	0.9194	0.8702	0.9716	0
SLC25A24	29957	0.363423	rs6702877	1	108467476	2.26	0.0236	1.0865	1.0441	1.1309	0
PDHB	5162	0.365568	rs6767498	3	58384166	2.44	0.0146	1.1366	1.0563	1.2238	0
NME6	10201	0.367212	rs11714929	3	48376624	2.39	0.0167	0.9232	0.8825	0.9662	0
ABCD3	5825	0.370412	rs3354	1	94707840	2.51	0.0122	1.1549	1.0784	1.2374	0
MTIF2	4528	0.370652	rs6545475	2	55307458	2.53	0.0114	1.078	1.035	1.123	0
MRPL44	65080	0.374013	rs3187727	2	224565837	2.39	0.0167	1.1163	1.0493	1.1865	0
MRPS6	64968	0.374665	rs12627687	21	34439354	2.58	0.00998	0.8949	0.8294	0.9667	0
TOMM22	56993	0.375023	rs1569493	22	37312844	2.27	0.0234	1.0665	1.0198	1.1152	0
PRDX3	10935	0.375255	rs17606601	10	121001177	2.37	0.018	1.0897	1.0313	1.1514	0
GPAM	57678	0.376076	rs7096937	10	113940408	2.53	0.0114	0.894	0.8319	0.9606	0
GLDC	2731	0.376737	rs11789777	9	6584978	2.58	0.00985	0.8328	0.7423	0.9344	0
LYRM1	57149	0.379536	rs4783510	16	20805169	2.29	0.0219	0.9219	0.8728	0.9736	0
OGG1	4968	0.381124	rs293782	3	9794922	2.23	0.0261	1.0741	1.0317	1.1185	0
ACAA1	30	0.381388	rs4988453	3	38154258	2.19	0.0288	0.9189	0.8755	0.9641	0
AK3	50808	0.382814	rs467215	9	4710017	2.85	0.00435	1.0703	1.0255	1.1174	0
MTRF1	9617	0.385373	rs9532781	13	40783850	2.33	0.0199	1.202	1.0642	1.3566	0
GOT2	2806	0.390041	rs8045775	16	57425356	2.41	0.0159	0.9421	0.9051	0.9807	0
MRPS17	51373	0.39081	rs4947537	7	55972946	2.25	0.0245	1.0678	1.0254	1.1118	0
MUTYH	4595	0.391748	rs11211129	1	45652173	2.19	0.0284	1.1252	1.0665	1.1865	0
ACSM1	116285	0.392158	rs1021590	16	20705743	2.32	0.0203	0.936	0.8949	0.9784	0
MRPL4	51073	0.393208	rs6511691	19	10222511	2.25	0.0247	1.1759	1.0525	1.3139	0
TIMM10	26519	0.394576	rs2649667	11	57027085	2.28	0.0224	0.8825	0.8146	0.957	0
ADCK1	57143	0.394906	rs17752640	14	77269501	2.76	0.00585	0.9419	0.905	0.9801	0
CCDC136	64753	0.399854	rs3807306	7	128174631	2.23	0.0259	1.0935	1.0345	1.156	0
UQCC	55245	0.400152	rs11167267	20	33572687	2.33	0.0199	0.9436	0.9063	0.9823	0
ASAH2	56624	0.400267	rs10825780	10	51779381	2.49	0.0129	1.1503	1.0518	1.2573	0
SLC25A13	10165	0.40183	rs7784197	7	95674662	2.54	0.011	1.0699	1.026	1.1152	0
PDSS1	23590	0.403525	rs11015223	10	27011338	2.4	0.0165	1.0958	1.0338	1.1618	0
RFK	55312	0.403963	rs11137630	9	78214709	2.52	0.0116	0.8496	0.7672	0.9418	0
MRPL15	29088	0.404116	rs379532	8	55257337	2.26	0.0238	1.1264	1.0455	1.2129	0
NT5C3	51251	0.405478	rs6976311	7	33147088	2.38	0.0174	0.9292	0.8878	0.9723	0
SLC25A37	51312	0.406561	rs1008856	8	23450853	2.65	0.00817	0.9181	0.8702	0.9684	0
CECR5	27440	0.407286	rs2401071	22	16029942	2.29	0.0222	0.9066	0.847	0.9705	0
C4orf14	84273	0.407894	rs9992616	4	57488974	2.2	0.0275	0.9302	0.8914	0.9705	0
GPD2	2820	0.40983	rs6725811	2	156958264	2.41	0.0161	1.089	1.0388	1.1422	0
MRPS22	56945	0.411183	rs1586861	3	140541194	2.37	0.018	1.0713	1.0295	1.1152	0
KYNU	8942	0.41145	rs2043944	2	143486088	2.43	0.0151	0.9208	0.8799	0.9638	0
LAP3	51056	0.411781	rs7667869	4	17244860	2.5	0.0124	1.0728	1.0296	1.1174	0
FAM36A	116228	0.414408	rs7536768	1	243045018	2.29	0.022	1.078	1.0358	1.1219	0
PDSS2	57107	0.415361	rs9320208	6	107659173	2.53	0.0113	1.1085	1.0408	1.1806	0
MTG1	92170	0.416784	rs1131718	10	134974635	2.16	0.0304	0.9346	0.8949	0.9761	0
MMACHC	25974	0.417311	rs11211129	1	45652173	2.19	0.0284	0.9136	0.8772	0.9517	0
VAMP8	8673	0.417334	rs13423156	2	85619678	2.29	0.0218	0.9076	0.8607	0.957	0
CYP27B1	1594	0.418973	rs3211602	12	56433486	2.11	0.0348	1.0675	1.0227	1.114	0
HSD3B1	3283	0.41985	rs6679373	1	119861559	2.42	0.0157	1.1468	1.0733	1.2263	0
THEM4	117145	0.420056	rs2771118	1	150114600	2.49	0.0127	0.8694	0.8114	0.9315	0
BDH1	622	0.420676	rs1030576	3	198794822	2.33	0.0199	1.0724	1.0296	1.1174	0
HBXIP	10542	0.421462	rs1625029	1	110801447	2.69	0.0071	1.0889	1.0452	1.1343	0
MRPS18A	55168	0.423537	rs998584	6	43865874	2.37	0.0177	1.0867	1.033	1.1434	0
TIMM13	26517	0.42477	rs7248779	19	2354564	2.26	0.0237	1.17	1.0509	1.3021	0
FLJ14213	79899	0.424867	rs331484	11	36411192	2.66	0.00772	0.9326	0.8914	0.9756	0
DUT	1854	0.427497	rs4775755	15	46449771	2.26	0.0241	1.069	1.0224	1.1174	0
TIMM17A	10440	0.430459	rs10920639	1	200109662	2.11	0.0347	0.9213	0.8825	0.9614	0
CA5A	763	0.431244	rs7194995	16	86570530	2.17	0.0304	0.933	0.8905	0.9777	0
AMACR	23600	0.431446	rs1544937	5	34117412	2.3	0.0212	1.0993	1.0391	1.163	0
TSPO	706	0.432519	rs2066910	22	41854015	2.5	0.0123	0.937	0.8958	0.9804	0
C1orf166	79594	0.432943	rs11579252	1	20679519	2.31	0.0211	1.2153	1.1275	1.31	0
AGPS	8540	0.433877	rs2364731	2	177973711	2.3	0.0217	1.1343	1.0576	1.2165	0
FDXR	2232	0.43536	rs9905663	17	70397218	2.17	0.0297	1.1252	1.0384	1.219	0
TSFM	10102	0.436729	rs3211602	12	56433486	2.11	0.0348	0.9298	0.886	0.9753	0
GBAS	2631	0.43763	rs4947537	7	55972946	2.25	0.0245	1.1642	1.06	1.2802	0
NDUFAF1	51103	0.438343	rs2289739	15	39588804	2.04	0.0417	0.931	0.8878	0.9765	1
DAP3	7818	0.43893	rs4607876	1	154009336	2.56	0.0103	1.0947	1.0459	1.1457	0
MCAT	27349	0.441482	rs2066910	22	41854015	2.5	0.0123	0.9143	0.859	0.9732	0
PCCA	5095	0.441948	rs4489854	13	99709148	2.65	0.00804	1.0622	1.0206	1.1052	0
THEM5	284486	0.442747	rs2771118	1	150114600	2.49	0.0127	0.9199	0.8825	0.9586	0
TIMM23	10431	0.443962	rs7904463	10	51229475	1.96	0.0504	1.0644	1.0229	1.1074	0
C10orf65	112817	0.445282	rs6584138	10	99375045	2.21	0.0274	0.9383	0.9003	0.9774	0
UQCRB	7381	0.445499	rs2440212	8	97270629	2.36	0.0184	1.0678	1.0248	1.1129	0
WDR22	8816	0.445653	rs1950712	14	68550317	2.22	0.0263	1.1298	1.042	1.2251	0
PINK1	65018	0.445853	rs12118760	1	20745110	2.2	0.0275	0.9012	0.865	0.938	0
AUH	549	0.448518	rs4744207	9	93107368	2.5	0.0126	1.1063	1.038	1.1794	0
PPM1K	152926	0.454678	rs13137622	4	89419692	2.27	0.023	0.9143	0.8676	0.9638	0
PHYHIPL	84457	0.454889	rs12761351	10	60529416	2.27	0.0234	1.0794	1.028	1.1331	0
OCIAD1	54940	0.455115	rs6829081	4	48534175	2.03	0.0424	1.0752	1.0305	1.1219	0
HIBADH	11112	0.456117	rs4722747	7	27763102	2.51	0.012	0.8843	0.8195	0.9539	0
ETHE1	23474	0.458047	rs400058	19	48832855	2.2	0.028	1.1118	1.0338	1.196	0
TRMU	55687	0.459186	rs739164	22	45005077	2.33	0.0196	1.0715	1.0212	1.1241	0
MRPL9	65005	0.459541	rs821408	1	150109100	2.48	0.013	0.8932	0.8445	0.9441	0
IREB2	3658	0.460446	rs2869046	15	76508021	2.31	0.021	1.064	1.0208	1.1096	0
FOXRED1	55572	0.461373	rs638766	11	125639908	2.42	0.0154	0.9391	0.9012	0.9783	0
LYPLA3	23659	0.462943	rs1073632	16	66806108	2.05	0.0402	1.1034	1.0327	1.1794	0
TIMM44	10469	0.464414	rs12985279	19	7914484	2.14	0.0323	1.062	1.0192	1.1063	0
UCP2	7351	0.464914	rs2632725	11	73365816	2.2	0.0277	1.0926	1.0316	1.1572	0
RHOT1	55288	0.465483	rs3925748	17	27408474	2.15	0.0314	0.9379	0.8985	0.9795	0
C3orf68	152100	0.465631	rs3762797	3	28356891	2.18	0.0294	1.0759	1.0323	1.1219	0
HK1	3098	0.46805	rs7095140	10	70789118	2.63	0.00865	1.0704	1.0249	1.1174	0
MTP18	51537	0.468349	rs737950	22	29081849	2.41	0.0161	0.9317	0.8869	0.9786	0
KARS	3735	0.470017	rs963820	16	74217350	2.15	0.0319	0.9086	0.8521	0.9692	0
PRSS35	167681	0.47003	rs17197281	6	84226827	2.31	0.0206	1.0692	1.0263	1.114	0
MYLC2PL	93408	0.470307	rs10259103	7	101134571	2.18	0.029	1.0698	1.026	1.1152	0
RPUSD4	84881	0.473512	rs638766	11	125639908	2.42	0.0154	0.9172	0.8668	0.9703	0
DDX28	55794	0.476745	rs12597573	16	66725022	1.94	0.0526	0.9413	0.9039	0.9804	0
ECHS1	1892	0.477288	rs7093778	10	135079201	2.06	0.0391	1.0639	1.0223	1.1074	0
LYRM4	57128	0.477914	rs420392	6	5103596	2.64	0.00829	0.8513	0.7726	0.9382	0
CCT7	10574	0.479928	rs17348638	2	73224227	2.17	0.0301	0.9288	0.8923	0.967	0
TMEM11	8834	0.480211	rs10468608	17	21126953	2.29	0.0218	1.1549	1.0476	1.2725	0
NCOA4	8031	0.483203	rs7904463	10	51229475	1.96	0.0504	0.9396	0.903	0.9778	0
MTHFD1L	25902	0.483771	rs17348429	6	151240955	2.73	0.00632	1.0668	1.0253	1.1096	0
ETFA	2108	0.484264	rs2460146	15	74341810	2.25	0.0244	0.9382	0.8994	0.9791	0
TRIAP1	51499	0.48448	rs11614224	12	119354956	2.01	0.0447	0.8932	0.8286	0.9622	0
TARS2	80222	0.486028	rs12128371	1	148764636	2.29	0.022	1.1208	1.0599	1.1853	0
ALDH18A1	5832	0.486105	rs526928	10	97324281	2.36	0.0182	0.922	0.8755	0.9712	0
PRDX6	9588	0.486889	rs11590474	1	171704245	2.08	0.0378	1.085	1.0405	1.1309	0
UCP3	7352	0.488072	rs2632725	11	73365816	2.2	0.0277	1.1174	1.0398	1.2008	0
ENDOG	2021	0.488138	rs10901226	9	130512771	2.17	0.0304	0.9385	0.9012	0.9771	0
POLDIP2	26073	0.49247	rs9910103	17	23745918	2.03	0.0421	1.0804	1.0253	1.1388	0
FDX1	2230	0.493387	rs12271353	11	109803236	2.31	0.0207	1.0704	1.0241	1.1185	0
POLRMT	5442	0.493655	rs2301741	19	626106	1.92	0.0546	1.0779	1.0241	1.1343	0
SMCR7L	54471	0.494443	rs4821893	22	38122279	2.19	0.0283	0.9387	0.8985	0.9809	0
MRPL3	11222	0.494777	rs6802747	3	132802787	2.2	0.0281	0.8807	0.8187	0.9477	0
CYP11A1	1583	0.49705	rs4887142	15	72473592	2.3	0.0213	0.9353	0.894	0.978	0
FAHD2A	51011	0.499634	rs2320432	2	95456237	1.96	0.0505	1.0764	1.0339	1.1208	0
MTERFD3	80298	0.499917	rs10778519	12	105859796	2.16	0.0306	0.886	0.8187	0.9596	0
SLC25A2	83884	0.499951	rs7731867	5	140653282	2.24	0.0249	0.9136	0.865	0.9644	0
TXN2	25828	0.50025	rs5756219	22	35216358	2.53	0.0116	1.0777	1.0231	1.1354	0
PAK7	57144	0.501705	rs6056659	20	9441892	2.84	0.00446	0.9414	0.903	0.9816	0
MARS	4141	0.501896	rs1106766	12	56095723	2.01	0.0447	1.0873	1.0291	1.1491	0
GNG5	2787	0.5019	rs2911611	1	84817929	2.39	0.0171	1.156	1.08	1.2374	0
POLG	5428	0.503755	rs3087374	15	87660998	2.18	0.0295	1.0794	1.0256	1.1354	0
MRPS15	64960	0.504451	rs1022629	1	36742544	2.26	0.0237	0.9127	0.8772	0.9499	0
GLOD4	51031	0.504698	rs2543767	17	576425	2.16	0.0307	1.0615	1.0196	1.1052	0
TAP1	6890	0.505427	rs241400	6	32979514	2.97	0.00301	1.0695	1.0268	1.114	0
COQ10B	80219	0.505448	rs13000316	2	197937823	2.07	0.0384	1.0755	1.0327	1.1196	0
MRPL42	28977	0.506691	rs7969431	12	92306961	2.29	0.0219	1.0971	1.0322	1.1665	0
RAB1B	81876	0.50677	rs1625595	11	65834705	2.01	0.0445	0.9348	0.8949	0.9766	0
PDP2	57546	0.506913	rs2271023	16	65505631	2.03	0.0423	1.1794	1.0554	1.3178	0
SDSL	113675	0.507733	rs3815890	12	112234656	2.05	0.0401	1.0814	1.0271	1.1388	0
C20orf72	92667	0.508439	rs1555304	20	17857492	2.3	0.0214	1.2202	1.0633	1.4007	0
SDHA	6389	0.508777	rs6554798	5	206188	2.24	0.0249	0.9113	0.8624	0.9629	1
COX6A1	1337	0.510168	rs11614224	12	119354956	2.01	0.0447	1.0634	1.0212	1.1074	1
NDUFB6	4712	0.510325	rs11795343	9	32513737	2.1	0.0359	0.8976	0.8378	0.9607	1
UQCRC2	7385	0.511107	rs12599696	16	21932904	1.85	0.0649	0.9414	0.9039	0.9803	1
ATPAF1	64756	0.51213	rs1440487	1	46879095	2.11	0.0348	0.916	0.8807	0.9532	1
ADCK5	203054	0.513899	rs11248212	8	145465106	1.93	0.0541	0.9388	0.9021	0.9768	0
TDRKH	11022	0.514516	rs2771118	1	150114600	2.49	0.0127	1.114	1.0563	1.1759	0
COX7A2L	9167	0.515891	rs6544527	2	42405924	2.2	0.0277	0.9021	0.853	0.9536	0
AIFM3	150209	0.516653	rs1978098	22	19613425	2.25	0.0246	1.0648	1.0194	1.1118	0
BCAT2	587	0.5167	rs3745705	19	54034081	2.16	0.0309	0.943	0.9057	0.9819	0
IMMP2L	83943	0.516904	rs17531162	7	110368925	2.92	0.00355	1.0728	1.0271	1.1208	0
ICT1	3396	0.520242	rs7210163	17	70542785	1.99	0.0463	1.0655	1.0205	1.1118	0
ATP5H	10476	0.521174	rs7210163	17	70542785	1.99	0.0463	1.0867	1.027	1.1503	1
FAM82C	55177	0.521523	rs690572	15	38922698	2.07	0.0384	1.0809	1.0262	1.1388	0
MTHFS	10588	0.521731	rs11633169	15	77896434	2.28	0.0227	0.9297	0.8851	0.9761	0
OPA1	4976	0.521845	rs6788922	3	194695331	2.14	0.0327	1.0859	1.0351	1.1388	0
SPG7	6687	0.522893	rs747486	16	88001894	2.09	0.0363	0.9039	0.8437	0.9675	0
AGXT2	64902	0.523069	rs37368	5	35072754	2.35	0.0188	0.9218	0.8781	0.9675	0
GATC	283459	0.52353	rs11614224	12	119354956	2.01	0.0447	0.9307	0.8878	0.9759	0
SLMO2	51012	0.525395	rs171042	20	57137774	2.09	0.0371	1.0661	1.0199	1.114	0
MRPS23	51649	0.525862	rs2304943	17	53305299	2.23	0.0258	1.1829	1.0554	1.3258	0
CROT	54677	0.526248	rs31675	7	86714409	2.29	0.0218	0.8286	0.7379	0.9309	0
MTX1	4580	0.527387	rs12567958	1	153407729	2.1	0.0358	1.1	1.0485	1.1537	0
C10orf2	56652	0.527633	rs2295718	10	102715643	2.16	0.0306	0.9386	0.9012	0.9775	0
ATP5E	514	0.528612	rs171042	20	57137774	2.09	0.0371	0.9172	0.8642	0.9738	0
CCDC51	79714	0.528688	rs9837687	3	48556852	1.96	0.0499	1.3404	1.1343	1.5841	0
TMEM126A	84233	0.530409	rs576722	11	84978106	2.1	0.0361	0.8755	0.8025	0.9545	0
DDAH1	23576	0.533651	rs593728	1	85614066	2.49	0.0128	0.8905	0.8437	0.9406	0
SLC16A1	6566	0.535115	rs773432	1	113253878	1.96	0.0505	1.0864	1.0438	1.1309	0
ETFDH	2110	0.535307	rs1455450	4	159762596	2.16	0.0311	0.9252	0.8834	0.9688	0
PIGY	84992	0.53764	rs12651475	4	89640293	1.98	0.048	1.114	1.0455	1.1877	0
ACSM2A	123876	0.538771	rs11074453	16	20286629	2.11	0.0349	0.9399	0.9012	0.9798	0
RPS14	6208	0.539698	rs10061076	5	149839428	2.15	0.0317	0.8896	0.8294	0.9545	0
GSR	2936	0.540559	rs8190893	8	30703446	2.06	0.039	1.1298	1.0468	1.219	0
QRSL1	55278	0.542609	rs783390	6	107082982	2.5	0.0123	0.7558	0.6364	0.8967	0
PXMP2	5827	0.543134	rs7966242	12	131802901	1.96	0.0504	0.909	0.8538	0.968	0
AGXT2L2	85007	0.543433	rs2961680	5	177580302	2.52	0.0118	1.1096	1.0422	1.1818	0
COX7A2	1347	0.543887	rs9350586	6	75992759	2.08	0.0375	1.0703	1.0268	1.1152	1
MRPS28	28957	0.54467	rs6981265	8	81190433	2.09	0.0365	1.0656	1.024	1.1085	0
SPR	6697	0.544816	rs12479094	2	72998425	2.07	0.038	0.8702	0.8065	0.9386	0
WBSCR18	84277	0.546532	rs11770024	7	72720152	1.88	0.0603	0.9343	0.8958	0.9743	0
COQ6	51004	0.54684	rs17782239	14	73417192	2.17	0.0298	0.9332	0.8914	0.9771	0
NME4	4833	0.547639	rs214251	16	287327	1.99	0.0461	1.075	1.0242	1.1286	0
ACSS1	84532	0.548486	rs6050312	20	25018097	2.3	0.0216	0.9138	0.859	0.9726	0
EFHA1	221154	0.549562	rs4770182	13	21077186	2.2	0.0279	1.0648	1.0215	1.1096	0
ATPAF2	91647	0.549785	rs2955361	17	17954285	2	0.0451	1.0772	1.0244	1.1331	1
DUS2L	54920	0.550038	rs8059305	16	66594167	1.87	0.0615	0.9389	0.9003	0.9796	0
C1orf151	440574	0.551614	rs2854108	1	19719226	2.2	0.0281	0.9012	0.8659	0.9376	0
RNMTL1	55178	0.552897	rs2543767	17	576425	2.16	0.0307	1.1129	1.0356	1.1972	0
C14orf68	283600	0.554407	rs724392	14	99902005	1.97	0.0488	0.9421	0.9056	0.9803	0
GUF1	60558	0.559751	rs4311342	4	44362627	2.26	0.0236	1.0751	1.0305	1.1219	0
SDHB	6390	0.560377	rs4384275	1	17279616	2.3	0.0217	1.114	1.0699	1.1607	1
PAPD1	55149	0.562064	rs3006496	10	30599420	2.24	0.0251	1.0649	1.0231	1.1085	0
MTHFD1	4522	0.564625	rs1887994	14	63830364	2.01	0.0443	1.1252	1.0404	1.2165	0
UXS1	80146	0.565913	rs6755684	2	106047038	2.39	0.0171	0.8816	0.8228	0.945	0
PRDX1	5052	0.570213	rs6694889	1	45770899	1.88	0.0607	0.8728	0.8204	0.9282	0
CLIC4	25932	0.571865	rs11249227	1	25068353	2.33	0.0197	1.1129	1.0668	1.1618	0
NDUFB3	4709	0.572068	rs11895356	2	201625673	1.87	0.0613	0.9254	0.886	0.9663	1
DRG2	1819	0.572462	rs2955361	17	17954285	2	0.0451	0.9433	0.9067	0.9813	0
APOA1BP	128240	0.572941	rs4971183	1	154812023	2.48	0.013	0.9207	0.8834	0.9599	0
ACSM5	54988	0.572957	rs11074453	16	20286629	2.11	0.0349	1.0949	1.0302	1.163	0
COX17	10063	0.573299	rs17281793	3	120890131	2.16	0.0309	1.0749	1.0311	1.1208	1
C20orf175	140876	0.573663	rs2904270	20	48618679	2.08	0.0378	0.9048	0.8437	0.9697	0
SLC25A11	8402	0.574115	rs6065	17	4777161	1.98	0.0476	0.894	0.8294	0.9644	0
COQ2	27235	0.574464	rs11930374	4	84490053	2.09	0.0367	1.0733	1.0295	1.1185	0
MRPS12	6183	0.574517	rs10402813	19	44141251	1.9	0.0577	0.9248	0.8763	0.9759	0
NDUFS1	4719	0.574621	rs818009	2	206746957	1.88	0.0603	0.9181	0.8755	0.963	1
MRPS21	54460	0.576497	rs6587617	1	148517065	2.02	0.0436	1.0871	1.0435	1.132	0
ECH1	1891	0.582549	rs8113319	19	43987948	1.93	0.0532	0.9368	0.8958	0.9798	0
SLC25A29	123096	0.583427	rs724392	14	99902005	1.97	0.0488	0.942	0.9054	0.9802	0
NDUFS7	374291	0.585066	rs502121	19	1338299	1.84	0.0654	1.065	1.0202	1.1118	1
TMEM14C	51522	0.585759	rs526495	6	10871298	1.97	0.0489	0.9362	0.8994	0.9742	0
DCAKD	79877	0.587928	rs12452088	17	40431219	2.03	0.0423	1.132	1.0406	1.2312	0
HK2	3099	0.588038	rs7572471	2	74937393	2.31	0.0212	1.0852	1.0379	1.1343	0
CCDC58	131076	0.588079	rs17265703	3	123531334	2.03	0.0422	1.074	1.0308	1.1196	0
ACSF3	197322	0.590097	rs7498787	16	87716973	2	0.0457	0.9204	0.8702	0.9734	0
ADHFE1	137872	0.591102	rs10112574	8	67543822	2.07	0.0387	0.9347	0.8958	0.9751	0
MRPL12	6182	0.592058	rs7406863	17	77170845	1.83	0.0669	0.9425	0.9052	0.9813	0
TTC35	9694	0.594661	rs1955028	8	109454316	2.31	0.0209	1.073	1.0266	1.1219	0
AMT	275	0.594956	rs7633243	3	49506096	1.78	0.0747	0.8633	0.7937	0.9388	0
FIS1	51024	0.595257	rs6947185	7	100635193	2.18	0.0289	1.0862	1.0319	1.1434	0
NNT	23530	0.595551	rs12187908	5	43645029	1.92	0.0548	0.8746	0.8082	0.9472	0
FASTK	10922	0.596366	rs219236	7	150394275	2.17	0.0299	0.9376	0.9003	0.976	0
ABCB10	23456	0.596518	rs822625	1	227684496	1.99	0.0471	1.0926	1.0427	1.1445	0
CHCHD7	79145	0.597224	rs16920378	8	57191302	1.84	0.0654	0.9135	0.8633	0.9667	0
MRPL37	51253	0.597286	rs3766457	1	54389883	2.17	0.0302	0.914	0.8772	0.9526	0
ISCA1	81689	0.59832	rs17053983	9	88078340	2.22	0.0267	1.0717	1.0258	1.1196	0
TOMM70A	9868	0.598366	rs16842142	3	101548267	1.96	0.0501	1.0727	1.0304	1.1174	0
CASP8	841	0.59976	rs16836551	2	201701558	1.87	0.0621	1.0873	1.0377	1.1388	0
SLC25A22	79751	0.60138	rs11823172	11	762982	1.85	0.0638	1.1219	1.0419	1.208	0
RAB8B	51762	0.601817	rs11857703	15	61166645	2.06	0.0393	1.066	1.0214	1.1129	0
GSTK1	373156	0.601896	rs6963381	7	142709734	2.11	0.0344	1.17	1.0611	1.2905	0
ENDOGL1	9941	0.602833	rs196356	3	38413461	2.13	0.0332	0.9232	0.8825	0.966	0
MRPL19	9801	0.60315	rs6713869	2	75680012	2.32	0.0205	1.1118	1.0494	1.1782	0
C7orf10	79783	0.603506	rs9648489	7	40736446	2.71	0.00675	1.0678	1.0254	1.1118	0
C22orf32	91689	0.606133	rs739296	22	40714448	1.86	0.0626	0.8547	0.7657	0.9533	0
LYRM5	144363	0.607466	rs11047912	12	25277177	2.16	0.0311	0.9404	0.903	0.9789	0
MLYCD	23417	0.608892	rs166011	16	82413309	2.48	0.0131	0.9388	0.8994	0.9796	0
IVD	3712	0.609086	rs2118960	15	38410233	1.99	0.0463	1.1252	1.0401	1.2165	0
MRP63	78988	0.609236	rs9509600	13	20686881	2.02	0.0438	1.0835	1.0277	1.1422	0
PMPCB	9512	0.60966	rs17152635	7	102768676	2.2	0.028	0.9374	0.9003	0.9757	0
TXNRD2	10587	0.611433	rs2520733	22	18397052	2.25	0.0243	1.1003	1.0296	1.1759	0
SFXN1	94081	0.611908	rs265973	5	174793305	2.34	0.0191	0.9159	0.8685	0.9657	0
C17orf89	284184	0.612012	rs9892257	17	76842778	1.9	0.057	0.8445	0.7528	0.9475	0
GTPBP5	26164	0.612725	rs6142710	20	60091799	1.94	0.0522	0.9444	0.9076	0.9826	0
GLRX	2745	0.612819	rs6556889	5	95204710	2.29	0.0222	1.0689	1.0272	1.1118	0
COX10	1352	0.612846	rs10775377	17	13905469	2.24	0.0253	1.0613	1.0195	1.1048	1
PPM2C	54704	0.613307	rs4541875	8	94941323	2.08	0.0371	1.068	1.0248	1.1129	0
LDHAL6B	92483	0.613983	rs923242	15	57257622	2.21	0.0271	0.9259	0.8799	0.9747	0
MRPL27	51264	0.614477	rs4794148	17	45879172	2.04	0.0412	1.1526	1.0468	1.27	0
MTCH1	23787	0.614637	rs6916936	6	37111380	2.31	0.0208	0.894	0.8353	0.9571	0
TMEM186	25880	0.614704	rs30778	16	8888453	2.25	0.0248	0.917	0.865	0.9718	0
COMT	1312	0.616094	rs3747066	22	18212129	2.19	0.0285	0.9263	0.8781	0.9769	0
C3orf28	26355	0.616843	rs11713017	3	123489261	2.11	0.0349	1.0763	1.0317	1.123	0
PDK4	5166	0.61957	rs6957741	7	95161838	2.13	0.0331	0.9348	0.8967	0.9746	0
METT11D1	64745	0.619614	rs7141958	14	20466442	2.01	0.0444	1.0614	1.0203	1.1042	0
RSAD1	55316	0.619981	rs4794148	17	45879172	2.04	0.0412	0.9359	0.8949	0.979	0
HDDC2	51020	0.620771	rs12192547	6	125738515	2.29	0.0219	1.0773	1.0293	1.1275	0
SECISBP2	79048	0.621017	rs7025775	9	91043508	1.99	0.0468	0.9305	0.8896	0.9738	0
C1QBP	708	0.621327	rs1805453	17	5326122	2.32	0.0203	0.9337	0.8914	0.9779	0
MRPS18C	51023	0.623659	rs11930374	4	84490053	2.09	0.0367	1.0796	1.032	1.1298	0
MARS2	92935	0.625244	rs1455653	2	198303826	1.69	0.0913	1.0747	1.0324	1.1185	0
LYRM2	57226	0.625927	rs7768654	6	90417067	1.97	0.049	0.9257	0.8834	0.9704	0
ACSL5	51703	0.626313	rs12569887	10	114088600	2.15	0.0314	1.0764	1.0268	1.1286	0
SERHL2	253190	0.627613	rs715499	22	41216831	1.9	0.0575	1.0642	1.0191	1.1118	0
MRPS30	10884	0.630072	rs6885754	5	44801810	1.86	0.0629	1.1331	1.0519	1.2202	0
CABC1	56997	0.630202	rs6426514	1	225186850	1.97	0.0484	1.0836	1.0387	1.1309	0
RHOA	387	0.630774	rs7633243	3	49506096	1.78	0.0747	0.9309	0.894	0.9697	0
ATP5I	521	0.631597	rs12644402	4	749279	1.82	0.0683	0.9248	0.8834	0.9679	1
TFAM	7019	0.633545	rs16912166	10	59782032	2.03	0.0428	1.0813	1.0287	1.1366	0
NME3	4832	0.63375	rs11644716	16	1802928	2.01	0.0442	0.9413	0.9039	0.9802	0
MRPS34	65993	0.633918	rs11644716	16	1802928	2.01	0.0442	0.9177	0.8668	0.972	0
FAHD1	81889	0.634793	rs11644716	16	1802928	2.01	0.0442	0.842	0.7505	0.9448	0
PECI	10455	0.635628	rs4605929	6	4096517	2.22	0.0265	0.9356	0.8985	0.9739	0
ACO2	50	0.635846	rs9611597	22	40188690	1.87	0.0608	1.0593	1.0177	1.1026	0
ATP5A1	498	0.638803	rs9966603	18	41891241	1.82	0.0682	1.1457	1.044	1.2561	1
TST	7263	0.639352	rs855789	22	35797355	2.16	0.0305	0.9057	0.8454	0.9703	0
MTHFD2L	441024	0.639733	rs2115694	4	75259408	2.04	0.0413	1.0712	1.0288	1.1152	0
ABCF2	10061	0.640191	rs11761588	7	150531696	2.06	0.0392	1.0789	1.0291	1.1309	0
RNASEH1	246243	0.64065	rs2196649	2	3593185	2.05	0.0408	1.2312	1.1015	1.3758	0
NUDT8	254552	0.643586	rs11603033	11	67205316	1.85	0.065	1.0953	1.0325	1.1618	0
NIPSNAP3B	55335	0.644329	rs10739228	9	106608444	2.21	0.027	1.0668	1.0241	1.1118	0
ACSF2	80221	0.645203	rs4794148	17	45879172	2.04	0.0412	1.0759	1.0238	1.1309	0
GLS	2744	0.645459	rs10202868	2	191389497	1.98	0.0473	0.927	0.8887	0.9671	0
PC	5091	0.645961	rs735498	11	66433571	1.83	0.0667	1.0723	1.0249	1.1219	0
PHB2	11331	0.646642	rs2192137	12	7045031	1.77	0.0766	0.9377	0.8994	0.9779	0
SLC25A31	83447	0.646744	rs11734340	4	128935829	1.85	0.0649	1.0713	1.0286	1.1163	0
NDUFB4	4710	0.647049	rs1259340	3	121708045	1.7	0.0899	1.0793	1.0329	1.1275	1
YME1L1	10730	0.647879	rs788208	10	27475691	2.05	0.0401	0.8428	0.7558	0.9399	0
ABCC12	94160	0.648057	rs12443685	16	46783980	1.85	0.0649	1.0783	1.025	1.1343	0
TIMM50	92609	0.650898	rs4803254	19	44696480	1.78	0.075	1.1129	1.0342	1.1984	0
OXNAD1	92106	0.651015	rs1566972	3	16295364	2.19	0.0287	0.9138	0.8685	0.9617	0
PARS2	25973	0.65107	rs1180850	1	55011490	2.03	0.0427	1.1036	1.0547	1.1549	0
ABAT	18	0.652158	rs1730953	16	8680843	2.28	0.0228	0.9391	0.9003	0.9795	0
NDUFA3	4696	0.652185	rs10424816	19	59322020	1.77	0.0763	0.8702	0.7898	0.9577	1
SLC25A28	81894	0.654207	rs11190226	10	101410275	1.94	0.0521	1.1196	1.0413	1.2032	0
CISD1	55847	0.65615	rs1199102	10	59617309	2.05	0.0399	1.0646	1.0229	1.1085	0
SND1	27044	0.659918	rs1017607	7	127408308	2.24	0.0248	1.1806	1.0649	1.3087	0
PRELID1	27166	0.66003	rs6885410	5	176673602	1.76	0.0778	1.1924	1.0724	1.3258	0
MDH1	4190	0.660057	rs6546006	2	63583818	1.76	0.0782	1.0776	1.0347	1.1219	0
HRSP12	10247	0.660469	rs4734386	8	99210425	2.07	0.038	0.9343	0.8949	0.9749	0
UCP1	7350	0.660834	rs6536959	4	141716609	1.96	0.05	0.9271	0.8869	0.9695	0
RAB24	53917	0.661932	rs6885410	5	176673602	1.76	0.0778	0.8985	0.8428	0.9586	0
HAGH	3029	0.664229	rs11644716	16	1802928	2.01	0.0442	1.0699	1.0226	1.1196	0
MRPS9	64965	0.66455	rs1451533	2	104924523	1.95	0.0515	0.9236	0.8843	0.9648	0
COX5B	1329	0.665501	rs17841861	2	97637445	1.58	0.115	1.1019	1.0448	1.1618	1
BID	637	0.666195	rs5992111	22	16679137	2.15	0.0312	1.123	1.0362	1.2177	0
COX18	285521	0.666401	rs1381016	4	74221501	2.01	0.0444	0.9309	0.8923	0.9709	1
TOMM20	9804	0.666449	rs4659757	1	233449812	2.13	0.0328	1.0849	1.039	1.1331	0
MRPL54	116541	0.667224	rs8109485	19	3615094	1.82	0.0684	0.939	0.8994	0.9803	0
C3orf23	285343	0.670203	rs7623794	3	44429947	1.86	0.0628	1.306	1.123	1.5204	0
MFN1	55669	0.670983	rs1362650	3	180619975	1.95	0.0517	0.9133	0.8668	0.9627	0
GPT2	84706	0.671225	rs8044443	16	45440451	1.68	0.0931	1.08	1.0256	1.1377	0
C14orf153	84334	0.673399	rs12885878	14	103077308	1.85	0.064	1.0667	1.0218	1.114	0
NIPSNAP3A	25934	0.673976	rs2035783	9	106558834	2.18	0.0295	0.9192	0.872	0.9695	0
MRPS27	23107	0.67855	rs4703877	5	71761668	1.95	0.0509	0.8799	0.8155	0.9497	0
RILP	83547	0.679356	rs8065368	17	1541109	1.7	0.0892	1.0664	1.0212	1.114	0
FARS2	10667	0.679373	rs420392	6	5103596	2.64	0.00829	0.8033	0.7033	0.9168	0
SIRT5	23408	0.679693	rs16874275	6	13756843	1.83	0.0668	1.0728	1.0282	1.1196	0
CCDC90A	63933	0.680484	rs9396115	6	13877817	1.9	0.0577	0.9361	0.8994	0.9742	0
SLC22A4	6583	0.680602	rs2304081	5	131695447	2.04	0.0411	1.0691	1.0273	1.1129	0
ZADH2	284273	0.681322	rs7227858	18	71144972	2.24	0.025	0.903	0.8428	0.9682	0
NDUFB7	4713	0.68336	rs9305041	19	14497928	1.81	0.0701	1.1129	1.0344	1.1984	1
TXNRD1	7296	0.683646	rs1317852	12	103284094	2.06	0.039	1.1	1.0331	1.1712	0
ATP5G3	518	0.690936	rs7566401	2	175820227	1.9	0.0568	0.9293	0.8923	0.968	1
VDAC1	7416	0.692816	rs17167255	5	133453634	1.86	0.0623	1.0846	1.0331	1.1388	0
C1orf31	388753	0.69306	rs4660139	1	232481858	2.14	0.0321	0.9246	0.8869	0.9638	0
DHRS4	10901	0.693104	rs2031862	14	23393107	1.81	0.0709	1.1331	1.0429	1.23	0
SNPH	9751	0.694019	rs1407765	20	1169856	2.15	0.0318	0.9282	0.8816	0.9773	0
BBOX1	8424	0.694165	rs1445333	11	26927685	2.13	0.0334	0.9377	0.8994	0.9775	0
GRSF1	2926	0.695088	rs6813178	4	71940274	1.68	0.0938	0.9082	0.8581	0.9611	0
MRPS11	64963	0.695213	rs17189674	15	86841595	1.74	0.0812	0.8538	0.768	0.9489	0
DHRS1	115817	0.695289	rs2256989	14	23791505	1.95	0.0516	1.0622	1.0205	1.1052	0
RTN4IP1	84816	0.695541	rs2354552	6	107244428	2.22	0.0266	0.9366	0.8994	0.9748	0
ALDH3A2	224	0.696592	rs2453599	17	19420103	1.81	0.0699	1.0636	1.0202	1.1085	0
CHCHD4	131474	0.696651	rs2227999	3	14174910	1.89	0.0589	1.0789	1.0336	1.1264	0
RMND1	55005	0.697668	rs6906772	6	151731463	1.86	0.063	1.0669	1.0253	1.1107	0
ALDH1L1	10840	0.697985	rs6765730	3	127455051	2.5	0.0125	1.0865	1.0358	1.14	0
NDUFC2	4718	0.6983	rs530588	11	77561986	2.01	0.0446	1.0694	1.0238	1.1174	1
GFER	2671	0.700173	rs2252523	16	1937615	1.82	0.0686	1.0643	1.0208	1.1096	0
TFB2M	64216	0.701165	rs6587445	1	244766956	1.95	0.0509	0.9236	0.8851	0.9634	0
EFHD1	80303	0.701485	rs746379	2	233171532	1.94	0.0527	1.0838	1.0358	1.1343	0
BCL2L13	23786	0.702868	rs885971	22	16413464	2.04	0.0415	1.1046	1.0309	1.1841	0
ACSM4	341392	0.703884	rs7969508	12	7261769	1.9	0.0581	1.0635	1.0216	1.1074	0
AK3L2	645619	0.706387	rs4931558	12	31848763	2.01	0.044	1.3512	1.293	1.4134	0
MRPL55	128308	0.707141	rs4925524	1	226370159	1.74	0.0825	1.2918	1.1286	1.477	0
ATP5F1	515	0.708398	rs10857899	1	111839760	1.97	0.0492	0.9213	0.8851	0.9584	1
DLD	1738	0.710736	rs2701039	7	107217493	2.03	0.0423	0.9289	0.8869	0.9724	0
MRPL50	54534	0.711121	rs1415687	9	103298838	1.98	0.0473	1.0923	1.033	1.1549	0
C17orf90	339229	0.711215	rs9906358	17	77224886	1.59	0.112	1.0705	1.0219	1.1208	0
PTCD2	79810	0.714189	rs9293289	5	71719641	1.79	0.0728	0.9213	0.8772	0.9674	0
NDUFB8	4714	0.714695	rs17094222	10	102385430	1.81	0.0698	1.065	1.0229	1.1085	1
RHOT2	89941	0.715853	rs6597	16	671726	1.8	0.0715	1.0938	1.03	1.1618	0
C9orf46	55848	0.716246	rs3808847	9	5499091	2.16	0.0306	1.2573	1.0888	1.4521	0
HADHA	3030	0.717522	rs4665827	2	26301650	1.77	0.076	0.9121	0.8685	0.9583	0
HADHB	3032	0.718061	rs4665827	2	26301650	1.77	0.076	0.9021	0.8538	0.9534	0
LOC727947	727947	0.719425	rs4315961	5	159691520	1.91	0.0555	0.8001	0.7687	0.8328	1
MRPL52	122704	0.720358	rs6572755	14	22327968	1.81	0.0708	0.8851	0.8163	0.9595	0
ATPBD3	90353	0.720693	rs2569433	19	56303075	2	0.0453	0.9264	0.879	0.9765	0
BPHL	670	0.721102	rs1885300	6	2974126	1.75	0.0793	0.9352	0.8976	0.9738	0
LOC153328	153328	0.721526	rs11741889	5	135267861	2.06	0.0391	0.9263	0.8851	0.9698	0
SQRDL	58472	0.721528	rs11633148	15	43809931	1.88	0.0601	0.9404	0.903	0.9798	0
COQ7	10229	0.722171	rs12445033	16	19002953	1.77	0.0767	1.0696	1.0223	1.1185	0
PPTC7	160760	0.724013	rs16940902	12	109479350	1.57	0.117	0.9316	0.8887	0.9761	0
SLC25A10	1468	0.724528	rs9906358	17	77224886	1.59	0.112	1.2386	1.0707	1.4333	0
C20orf24	55969	0.726581	rs16986188	20	34609681	1.51	0.132	0.9219	0.8711	0.9753	0
SLC25A40	55972	0.726869	rs17150307	7	87440917	1.72	0.0848	0.8624	0.7874	0.9451	0
PISD	23761	0.727624	rs16989337	22	30349609	1.72	0.0861	0.9359	0.894	0.98	0
ACADM	34	0.728551	rs1146594	1	75947250	1.85	0.0641	1.1264	1.0656	1.1912	0
MUT	4594	0.728618	rs6917522	6	49638881	1.89	0.0586	1.0741	1.0283	1.1219	0
SLC25A12	8604	0.729132	rs7557017	2	172337684	1.83	0.0669	0.9271	0.8887	0.9669	0
KIAA0141	9812	0.729333	rs6580209	5	141324307	1.89	0.0588	1.0763	1.0298	1.1252	0
OGDHL	55753	0.729828	rs10857530	10	50576733	1.68	0.0937	0.9313	0.8896	0.9745	0
CYB5R2	51700	0.729976	rs11041529	11	7656949	2.04	0.0411	0.865	0.7874	0.9497	0
FASN	2194	0.731906	rs6502057	17	77675349	1.68	0.0936	1.0707	1.022	1.1219	0
PCK2	5106	0.732461	rs1951637	14	23599477	1.61	0.107	0.931	0.8878	0.9762	0
CCDC109A	90550	0.732853	rs6480643	10	74204180	1.71	0.0873	1.0679	1.024	1.114	0
C18orf19	125228	0.733785	rs1293686	18	13641570	1.89	0.0582	0.9271	0.8807	0.9762	0
FLJ10769	55739	0.734186	rs7999799	13	110047969	2.03	0.042	0.9329	0.8905	0.9768	0
IDH1	3417	0.735071	rs12621700	2	208839249	2.04	0.0412	1.0787	1.034	1.1252	0
tcag7.1260	441282	0.735852	rs7778776	7	133877149	2.18	0.0294	1.1196	1.0438	1.202	0
MRPL18	29074	0.736632	rs3465	6	160168806	1.79	0.0729	0.9207	0.8755	0.9686	0
NME1	4830	0.74053	rs11651252	17	46560429	1.61	0.106	1.0628	1.0197	1.1074	0
SDHD	6392	0.741363	rs243908	11	111511149	1.58	0.114	1.0674	1.0231	1.114	1
GFM2	84340	0.741856	rs6453081	5	74098825	1.82	0.0692	1.0756	1.0299	1.123	0
SUCLG1	8802	0.741918	rs17705525	2	84468821	1.8	0.0718	0.9271	0.8896	0.9662	0
HSDL2	84263	0.742617	rs730011	9	114103513	2.2	0.028	1.0655	1.0236	1.1096	0
BRP44	25874	0.74275	rs6663533	1	166271006	2.13	0.0331	1.1046	1.0498	1.1618	0
ZBED5	58486	0.74342	rs12418898	11	10822603	1.96	0.05	0.7327	0.7019	0.7657	0
MOBP	4336	0.743868	rs7616236	3	39517140	2.05	0.0401	0.9267	0.8878	0.9676	0
C1orf69	200205	0.744186	rs4925524	1	226370159	1.74	0.0825	1.082	1.0379	1.1275	0
ACYP2	98	0.744384	rs3850348	2	54324190	2.07	0.0383	0.8932	0.8403	0.9496	0
MRPL49	740	0.745624	rs1300845	11	64575744	1.66	0.0965	0.9382	0.9003	0.9778	0
ME2	4200	0.746137	rs10163789	18	46749360	1.78	0.0744	1.0643	1.02	1.1107	0
ALDH1L2	160428	0.74693	rs11112315	12	103918415	1.88	0.0603	1.0826	1.0275	1.1411	0
NME1-NME2	654364	0.749679	rs11651252	17	46560429	1.61	0.106	1.0722	1.0226	1.1241	0
HK3	3101	0.74982	rs4976666	5	176291214	1.68	0.0931	0.9345	0.8967	0.9735	0
MRPL45	84311	0.749934	rs12149967	17	33706423	1.49	0.136	1.0632	1.02	1.1085	0
NME2	4831	0.750291	rs11651252	17	46560429	1.61	0.106	0.9298	0.8851	0.977	0
OXA1L	5018	0.752934	rs1999071	14	22199047	1.85	0.0649	1.0673	1.0222	1.114	0
MRPL38	64978	0.75416	rs2608881	17	71448248	1.58	0.115	1.1107	1.0343	1.1936	0
SLC25A30	253512	0.754164	rs2985983	13	44996193	1.72	0.0855	1.1653	1.0532	1.2892	0
NRD1	4898	0.757227	rs2244156	1	52087698	1.69	0.0917	1.093	1.0495	1.1377	0
EEFSEC	60678	0.758235	rs10512698	3	129448268	1.93	0.054	1.0729	1.0302	1.1174	0
RPL34	6164	0.758714	rs116834	4	109675607	1.73	0.0843	0.9264	0.8851	0.9691	0
NDUFB10	4716	0.758743	rs2252523	16	1937615	1.82	0.0686	1.0896	1.0287	1.1537	1
GHITM	27069	0.76057	rs6585805	10	85794519	1.86	0.0624	1.0741	1.0261	1.1241	0
ACOT2	10965	0.761295	rs2302041	14	73030623	1.5	0.133	0.9368	0.8967	0.9783	0
HADH	3033	0.761754	rs6533323	4	109100090	1.77	0.076	1.0709	1.0285	1.1152	0
MPST	4357	0.76239	rs5756432	22	35695609	2.03	0.0427	1.0595	1.0178	1.103	0
MRPS33	51650	0.764075	rs7458320	7	140460901	2.05	0.0403	0.9149	0.8659	0.967	0
ARG2	384	0.765053	rs8005363	14	67126143	1.83	0.068	0.9158	0.8642	0.9708	0
GK2	2712	0.765549	rs4502706	4	80517175	1.68	0.092	1.1298	1.0516	1.2141	0
CLPB	81570	0.765766	rs11235516	11	71901817	1.72	0.0853	1.0957	1.0326	1.163	0
EARS2	124454	0.765981	rs4968011	16	23408059	1.61	0.107	1.0617	1.0199	1.1052	0
SLC25A19	60386	0.76704	rs4789175	17	70863415	1.59	0.111	1.3073	1.0894	1.5683	0
MRPL28	10573	0.767712	rs873477	16	395647	1.58	0.115	0.9271	0.8816	0.9753	0
MRPL46	26589	0.767971	rs17189674	15	86841595	1.74	0.0812	1.0793	1.0255	1.1354	0
SLC25A36	55186	0.769211	rs6787459	3	142062827	1.77	0.0763	1.0719	1.0296	1.1152	0
PRELID2	153768	0.770142	rs1432768	5	145214239	1.93	0.0536	1.0881	1.0343	1.1445	0
MRS2	57380	0.770562	rs1340695	6	24424174	2.04	0.0411	1.1129	1.0433	1.1877	0
RAB3D	9545	0.771315	rs8108707	19	11335335	1.55	0.121	1.0659	1.0203	1.114	0
KRT5	3852	0.771704	rs689412	12	51186455	2.31	0.021	0.9402	0.903	0.9789	0
PNPT1	87178	0.77221	rs7568378	2	55881231	1.73	0.0839	1.0912	1.0407	1.1445	0
NT5M	56953	0.773379	rs12602675	17	17057301	1.79	0.0735	1.0848	1.0268	1.1468	0
DECR1	1666	0.773416	rs2178857	8	90977374	1.81	0.0696	0.9138	0.8633	0.967	0
TMEM143	55260	0.775694	rs3786746	19	53609969	1.64	0.102	1.0598	1.0183	1.103	0
C14orf112	51241	0.781578	rs12434413	14	69909900	1.7	0.0886	0.9182	0.8676	0.9717	0
PTGES2	80142	0.782769	rs2240913	9	129977747	1.68	0.0932	1.0725	1.0259	1.1208	0
RG9MTD1	54931	0.784424	rs4553954	3	102715839	1.55	0.121	1.202	1.0816	1.3364	0
MRPL53	116540	0.785749	rs6546908	2	74636799	1.44	0.15	0.9148	0.8711	0.9603	0
MTRF1L	54516	0.789554	rs6900159	6	153450035	2.07	0.038	1.1052	1.0395	1.1759	0
ALDH6A1	4329	0.789731	rs2300193	14	73637489	1.67	0.095	1.0783	1.0256	1.1331	0
THG1L	54974	0.791051	rs6872776	5	157020628	1.78	0.0755	1.0685	1.0268	1.1118	0
FSIP2	285135	0.793961	rs7607532	2	186307039	1.52	0.129	1.3526	1.2956	1.412	0
HTRA2	27429	0.795218	rs6546908	2	74636799	1.44	0.15	1.0928	1.0411	1.1468	0
SLC25A27	9481	0.796299	rs13196132	6	46763562	1.8	0.0711	0.8905	0.8303	0.9558	0
GLRX5	51218	0.797015	rs179159	14	95042201	2.28	0.0227	0.9349	0.894	0.9778	0
HSPD1	3329	0.797755	rs787983	2	198171303	1.41	0.158	1.1052	1.0453	1.1688	0
MRPS26	64949	0.797798	rs7262038	20	2961651	1.53	0.127	0.9441	0.9074	0.9824	0
LIAS	11019	0.798006	rs6851075	4	39190220	1.55	0.122	1.0799	1.0324	1.1298	0
COX6C	1345	0.798015	rs7832556	8	100992332	1.48	0.14	1.1806	1.0641	1.3113	1
IDH3A	3419	0.798375	rs2271901	15	76274215	1.83	0.0677	1.1174	1.0376	1.2044	0
GLUD1	2746	0.799084	rs10887686	10	88776573	1.49	0.136	1.0675	1.0238	1.1129	0
NFU1	27247	0.799212	rs4074786	2	69444451	1.53	0.126	0.8869	0.8311	0.9469	0
TFB1M	51106	0.800044	rs9480091	6	155628719	1.86	0.0631	1.1331	1.0496	1.2238	0
MRPL40	64976	0.801735	rs5748208	22	17812916	1.71	0.0879	1.0613	1.0184	1.1063	0
HAO2	51179	0.804077	rs2050894	1	119699107	1.89	0.0593	0.9093	0.8685	0.9523	0
C10orf10	11067	0.805357	rs7478211	10	44868372	1.76	0.0787	1.0655	1.0233	1.1096	0
ALKBH7	84266	0.806206	rs8182608	19	6235663	1.56	0.118	0.8286	0.7291	0.9424	0
MRPL13	28998	0.806579	rs10099300	8	121610742	1.69	0.0905	1.0705	1.0257	1.1174	0
MRPL1	65008	0.807749	rs17448633	4	78995332	1.6	0.109	1.078	1.0314	1.1264	0
PTRH2	51651	0.808237	rs8065248	17	55105764	1.5	0.134	0.9389	0.8994	0.98	0
PHB	5245	0.808646	rs565042	17	44932838	1.81	0.071	1.0696	1.0218	1.1196	1
DARS2	55157	0.808995	rs2187854	1	172061513	1.84	0.0652	0.9192	0.8799	0.9598	0
OMA1	115209	0.809238	rs4912365	1	58841071	1.96	0.0498	0.9048	0.8642	0.9475	0
ALDH5A1	7915	0.810505	rs796985	6	24556040	1.92	0.0553	1.2448	1.0902	1.4205	0
LETMD1	25875	0.810566	rs12809226	12	49630321	1.65	0.0991	0.9395	0.9021	0.9787	0
HSDL1	83693	0.81153	rs244797	16	82840799	2	0.0458	1.073	1.0233	1.1252	0
CLPP	8192	0.811926	rs8182608	19	6235663	1.56	0.118	1.0682	1.021	1.1174	0
SLC25A42	284439	0.812508	rs3787041	19	19092332	1.54	0.123	1.1163	1.0351	1.2032	0
PACRG	135138	0.812783	rs9458727	6	163525197	2.36	0.0183	0.9118	0.8616	0.965	0
DCI	1632	0.814374	rs323066	16	2307510	1.49	0.137	0.938	0.8985	0.9791	0
RPL35A	6165	0.815804	rs9809736	3	199127691	1.45	0.148	0.9257	0.8851	0.9683	0
PDK2	5164	0.816214	rs2028010	17	45484433	1.54	0.125	0.8564	0.7703	0.9514	0
FXN	2395	0.816402	rs13285568	9	70733699	1.83	0.0679	0.8923	0.8311	0.9589	0
AGPAT5	55326	0.816539	rs2980655	8	6479799	2.11	0.0349	1.1196	1.0435	1.2008	0
AARS2	57505	0.818543	rs325009	6	44376113	1.67	0.0956	1.0676	1.0259	1.1107	0
SLC30A6	55676	0.818738	rs12994869	2	32200129	1.48	0.14	0.9139	0.8702	0.9593	0
CERK	64781	0.819289	rs5767396	22	45622308	1.82	0.0689	0.9329	0.8887	0.9791	0
C7orf55	154791	0.819908	rs7805279	7	138568341	1.49	0.135	1.0685	1.0254	1.114	0
LYRM7	90624	0.821617	rs2079511	5	130588027	1.51	0.13	0.9191	0.8737	0.9667	0
C6orf125	84300	0.821729	rs3763260	6	33882048	1.99	0.0471	0.8923	0.8319	0.9562	0
HMGCL	3155	0.823408	rs4649167	1	24131683	1.36	0.175	0.8319	0.7741	0.8949	0
NT5C	30833	0.823798	rs4789141	17	70613864	1.37	0.172	1.06	1.0188	1.103	0
PPA2	27068	0.825077	rs1498126	4	106550061	1.73	0.0828	0.9344	0.8976	0.9725	0
SLC25A16	8034	0.826537	rs1535539	10	69901707	1.56	0.119	0.9346	0.8949	0.9758	0
CPT1B	1375	0.826976	rs5741862	22	49353377	1.48	0.14	0.9251	0.8763	0.9767	0
TIMM22	29928	0.827012	rs7222776	17	787555	1.51	0.132	1.0656	1.0209	1.1118	0
CYC1	1537	0.82738	rs11985815	8	145200878	1.33	0.184	0.9319	0.8914	0.9741	1
NDUFA7	4701	0.827395	rs2913968	19	8373235	1.41	0.16	1.0602	1.0187	1.1035	1
RAB11B	9230	0.827717	rs2913968	19	8373235	1.41	0.16	1.0614	1.019	1.1052	0
NDUFA11	126328	0.828494	rs2067089	19	5893090	1.51	0.13	0.8887	0.8195	0.9634	1
PDPR	55066	0.82854	rs4985405	16	68748619	1.32	0.188	1.0613	1.0197	1.1047	0
MRPL2	51069	0.828862	rs11967948	6	43240770	1.42	0.157	0.9231	0.879	0.9692	0
COQ10A	93058	0.829607	rs773643	12	54861455	1.31	0.192	1.065	1.0218	1.1096	0
NDUFAB1	4706	0.830644	rs6497674	16	23469810	1.52	0.129	1.0793	1.0254	1.1354	1
HIGD1A	25994	0.831413	rs13061576	3	42807983	1.56	0.118	1.0743	1.0315	1.1185	0
SLC25A1	6576	0.831485	rs5746671	22	17535453	1.7	0.0889	0.9105	0.853	0.9718	0
PRDX2	7001	0.831838	rs11085824	19	12862547	1.38	0.167	0.939	0.8994	0.9804	0
MTERFD1	51001	0.831947	rs871798	8	97327158	1.77	0.0773	0.8462	0.7619	0.9395	0
ATP5O	539	0.83225	rs2032314	21	34276393	1.81	0.0698	0.9227	0.8728	0.9757	1
NDUFB5	4711	0.834209	rs1468877	3	180737213	1.45	0.148	0.9295	0.8905	0.9698	1
CRLS1	54675	0.834357	rs16991615	20	5896227	1.86	0.0629	0.9215	0.8711	0.975	0
GCDH	2639	0.836006	rs11085824	19	12862547	1.38	0.167	1.0597	1.0185	1.1027	0
NDUFV3	4731	0.837696	rs4920004	21	43152479	1.65	0.0999	0.9359	0.894	0.9799	1
ABCB6	10058	0.837982	rs2272017	2	219871854	1.51	0.13	0.9272	0.8887	0.9673	0
C20orf52	140823	0.838447	rs738703	20	33654113	1.5	0.134	0.9324	0.8887	0.9786	0
CARS2	79587	0.840868	rs7325178	13	110209437	1.69	0.0914	0.9319	0.8896	0.9765	0
HSD17B4	3295	0.841942	rs7734378	5	118741156	1.66	0.0962	1.0886	1.0347	1.1457	0
FXC1	26515	0.841986	rs7115009	11	6478414	1.57	0.116	0.9245	0.879	0.9724	0
TBRG4	9238	0.842383	rs7779430	7	45072394	1.68	0.0939	1.1298	1.0478	1.219	0
CBARA1	10367	0.843183	rs7903527	10	73790252	1.58	0.113	1.0745	1.0263	1.1252	0
ACAT1	38	0.843263	rs11212493	11	107419601	1.46	0.144	1.0724	1.0247	1.1219	0
ALDH4A1	8659	0.843309	rs2274005	1	19186364	1.64	0.101	0.8353	0.7796	0.894	0
SUCLA2	8803	0.845685	rs12427929	13	47402710	1.62	0.105	1.0635	1.0211	1.1074	0
GPX4	2879	0.846013	rs2072283	19	1067117	1.43	0.152	0.9386	0.8985	0.9801	0
RBJ	51277	0.846246	rs17046717	2	25032716	1.67	0.0955	1.0947	1.0428	1.1491	0
FH	2271	0.848334	rs4658558	1	239831882	1.5	0.133	0.9123	0.8694	0.9578	0
NDUFA6	4700	0.849334	rs9620018	22	40785687	1.37	0.172	0.8659	0.7835	0.9571	1
SURF1	6834	0.850319	rs1752664	9	135263074	1.84	0.066	1.0895	1.0318	1.1503	1
MRPL47	57129	0.850902	rs1561842	3	180883083	1.44	0.151	1.1063	1.0434	1.1735	0
NIF3L1	60491	0.851554	rs2348125	2	201441896	1.56	0.118	0.9269	0.8887	0.9671	0
FAM136B	387071	0.851736	rs1885300	6	2974126	1.75	0.0793	0.8513	0.7726	0.9382	0
C3orf1	51300	0.852475	rs2222630	3	120759999	1.79	0.0729	1.0813	1.0338	1.1309	0
MRPL22	29093	0.852961	rs2258437	5	154287165	1.55	0.121	1.0726	1.0283	1.1185	0
TK2	7084	0.853526	rs16956806	16	65200459	1.45	0.147	0.8278	0.7283	0.9399	0
COQ3	51805	0.856097	rs12717185	6	100045766	1.62	0.106	0.9338	0.8958	0.9738	0
GTPBP8	29083	0.856502	rs10934205	3	114087762	1.54	0.124	0.9232	0.8816	0.9666	0
C22orf16	400916	0.860577	rs2070451	22	22411873	1.68	0.092	0.9322	0.8878	0.9788	0
C6orf57	135154	0.861431	rs2747701	6	71294826	1.5	0.134	1.0704	1.0269	1.1152	0
AK2	204	0.861594	rs17465854	1	33356413	1.36	0.173	0.8428	0.7827	0.9069	0
BCS1L	617	0.861979	rs10498060	2	219256796	1.29	0.195	0.9048	0.8547	0.9568	0
MPV17	4358	0.862064	rs6721762	2	27445270	1.28	0.199	1.0806	1.0364	1.1264	0
TRIT1	54802	0.862545	rs4660379	1	40195086	1.5	0.133	1.123	1.0665	1.1818	0
COX4I2	84701	0.86377	rs4911156	20	29597479	1.32	0.186	0.8932	0.8261	0.9658	1
TOP1MT	116447	0.867187	rs901772	8	144588705	1.4	0.161	1.1377	1.0491	1.2337	0
COX11	1353	0.86798	rs4793782	17	50380341	1.47	0.142	0.9411	0.903	0.9807	1
COX8A	1351	0.868124	rs11231657	11	63482185	1.32	0.188	0.8949	0.8328	0.9616	1
BRP44L	51660	0.8689	rs4075452	6	166692828	1.45	0.146	0.9342	0.8958	0.974	0
NDUFV1	4723	0.870313	rs3758941	11	67032811	1.48	0.14	0.9247	0.879	0.9729	1
TXN	7295	0.872885	rs17830129	9	112038896	1.48	0.14	0.937	0.8994	0.9764	0
DHX29	54505	0.872912	rs163098	5	54584587	1.44	0.15	0.9253	0.8834	0.9691	0
AKR7A2	8574	0.87424	rs9887859	1	19537395	1.56	0.12	0.8353	0.7804	0.8949	0
SUOX	6821	0.875691	rs12817671	12	54655491	1.26	0.206	0.9335	0.8923	0.9767	0
HARS2	23438	0.876265	rs7711117	5	139968937	1.42	0.156	1.0693	1.0272	1.1129	0
PET112L	5188	0.876725	rs13342963	4	152815409	1.41	0.159	0.9293	0.8896	0.9705	0
HSPE1	3336	0.876924	rs788001	2	198039226	1.24	0.213	1.096	1.0413	1.1537	0
CPT1C	126129	0.877241	rs10415869	19	54895397	1.21	0.224	1.0768	1.0233	1.1331	0
NDUFA5	4698	0.877874	rs6967174	7	123039625	1.5	0.134	1.0712	1.0264	1.1174	1
CYP27A1	1593	0.878068	rs4674322	2	219339287	1.33	0.182	1.0904	1.0388	1.1445	0
ALDH9A1	223	0.878152	rs6675659	1	163901167	1.56	0.118	0.9185	0.8799	0.9593	0
SHMT2	6472	0.878994	rs7976512	12	55929953	1.21	0.225	0.8462	0.7581	0.9443	0
CKMT1B	1159	0.879595	rs17782975	15	41585331	1.2	0.232	0.9353	0.894	0.9779	0
NFS1	9054	0.879838	rs6060605	20	33841546	1.4	0.162	0.923	0.8728	0.9756	0
DIABLO	56616	0.879908	rs4758650	12	121257896	1.26	0.209	0.9412	0.9048	0.9796	0
ACOX3	8310	0.881104	rs4696809	4	8436270	1.7	0.0894	1.1411	1.0564	1.2324	0
ISOC2	79763	0.881349	rs7478	19	60690323	1.29	0.199	1.0765	1.0231	1.1331	0
ATIC	471	0.882615	rs4476347	2	215930801	1.42	0.155	1.0837	1.036	1.1331	0
NDUFA2	4695	0.883069	rs7711117	5	139968937	1.42	0.156	1.1445	1.0555	1.2411	1
ARMC1	55156	0.88373	rs17304516	8	66794820	1.34	0.179	1.0681	1.0249	1.1129	0
UQCR	10975	0.884589	rs2238591	19	1531189	1.14	0.256	0.9431	0.9061	0.9816	1
CYP11B2	1585	0.884893	rs3097	8	143990317	1.22	0.223	1.0683	1.0249	1.114	0
MRPL24	79590	0.88517	rs12042149	1	154953752	1.34	0.182	0.9197	0.8816	0.9594	0
CS	1431	0.885614	rs3809129	12	54997638	1.26	0.209	1.0647	1.0218	1.1096	0
ME3	10873	0.885709	rs7118187	11	86015689	1.97	0.0492	0.9208	0.8728	0.9715	0
TMEM160	54958	0.89073	rs9304665	19	52294417	1.08	0.28	1.0636	1.0194	1.1096	0
COX15	1355	0.892039	rs3184991	10	101505306	1.3	0.195	1.1163	1.0403	1.1972	1
UQCRH	7388	0.894667	rs17102087	1	46439324	1.35	0.178	0.9129	0.8763	0.9514	1
C6orf203	51250	0.895631	rs6918687	6	107499397	1.44	0.15	1.0683	1.026	1.1129	0
CYP11B1	1584	0.896428	rs3819495	8	143920252	1.29	0.195	1.0704	1.0256	1.1174	0
MTHFD2	10797	0.896835	rs10201998	2	74238795	1.45	0.148	1.0813	1.0362	1.1286	0
MTERF	7978	0.89703	rs2049900	7	91383439	1.14	0.256	0.8816	0.8146	0.9529	0
SLC25A32	81034	0.897055	rs3098241	8	104494480	1.49	0.136	0.9386	0.9021	0.9767	0
PNKD	25953	0.898486	rs3181212	2	218754079	1.31	0.19	0.929	0.8914	0.9681	0
SOD2	6648	0.900225	rs4516970	6	160108098	1.39	0.166	1.114	1.0424	1.1901	0
ELN	2006	0.900634	rs7810996	7	73069266	1.2	0.228	0.8896	0.8278	0.9564	0
GPX1	2876	0.901127	rs1865741	3	49337896	1.12	0.264	1.09	1.0378	1.1445	0
MTO1	25821	0.903186	rs9442912	6	74225440	1.28	0.201	1.0687	1.0262	1.1129	0
ACAT2	39	0.904455	rs9347340	6	160159302	1.39	0.163	0.9351	0.8976	0.9744	0
PRODH	5625	0.907141	rs2019061	22	17337894	1.43	0.153	0.8887	0.8195	0.9647	0
CKMT1A	548596	0.910646	rs17727979	15	41716958	1.06	0.29	0.9339	0.8923	0.9775	0
ATP5G2	517	0.912743	rs3741656	12	52393430	1.42	0.156	1.1354	1.0447	1.2337	1
DBT	1629	0.914117	rs4908057	1	100474980	1.39	0.165	1.0892	1.0456	1.1343	0
COX4I1	1327	0.914851	rs8054972	16	84358866	1.48	0.14	1.0601	1.0193	1.1027	1
CYCS	54205	0.914856	rs10247741	7	25238094	1.88	0.0606	0.9358	0.8985	0.9748	1
MTFR1	9650	0.918069	rs17304516	8	66794820	1.34	0.179	1.068	1.0249	1.1129	0
HEMK1	51409	0.918156	rs665912	3	50569816	1.11	0.266	1.0741	1.0312	1.1185	0
TRNT1	51095	0.920534	rs4054760	3	3126668	1.55	0.122	0.9306	0.894	0.9692	0
ABHD11	83451	0.921454	rs3757583	7	72885310	1.14	0.253	0.9104	0.859	0.9647	0
ATP5D	513	0.92177	rs879983	19	1083637	1.09	0.275	0.8958	0.8319	0.9659	1
MAP1D	254042	0.922743	rs6433315	2	172511797	1.14	0.256	1.177	1.0754	1.2892	0
BCKDK	10295	0.923385	rs4889606	16	30918684	1.05	0.295	1.0827	1.0264	1.1422	0
SIRT3	23410	0.923852	rs11246074	11	326332	1.45	0.147	1.1034	1.0358	1.1759	0
GMPPB	29925	0.923875	rs11717463	3	49783985	1.02	0.31	1.0739	1.0311	1.1185	0
RARS2	57038	0.924761	rs9294385	6	88450677	1.32	0.186	0.9262	0.8843	0.9706	0
ACLY	47	0.924981	rs11652600	17	37404105	1.17	0.243	1.1514	1.0464	1.2662	0
PYCR1	5831	0.925526	rs9907483	17	77594188	0.936	0.349	1.0773	1.0241	1.1331	0
LACE1	246269	0.927482	rs768024	6	108982801	1.3	0.194	0.9209	0.8755	0.9684	0
ALDH1B1	219	0.928982	rs10120978	9	38317191	1.68	0.0931	0.9173	0.8685	0.9686	0
ABHD10	55347	0.929232	rs1001516	3	113216988	1.73	0.0833	1.2312	1.0925	1.3882	0
FKSG24	84769	0.931339	rs273512	19	18085729	1.09	0.277	1.074	1.0227	1.1275	0
RAB32	10981	0.936537	rs4896870	6	146868974	1.15	0.25	0.8851	0.8212	0.954	0
DHODH	1723	0.938625	rs9932951	16	70632842	1.29	0.196	0.9378	0.8985	0.9792	0
NTHL1	4913	0.939997	rs2516737	16	2041750	0.994	0.32	1.074	1.0239	1.1264	0
MCCC2	64087	0.940683	rs468832	5	70903068	1.31	0.189	1.1457	1.0566	1.2423	0
NDUFA12	55967	0.941664	rs17023614	12	93944002	1.3	0.193	0.9181	0.8676	0.9712	1
MRPL32	64983	0.943255	rs2107274	7	42969888	1.37	0.17	1.1411	1.0517	1.2374	0
GADD45GIP1	90480	0.943323	rs10418336	19	12976480	0.93	0.353	0.9408	0.9021	0.981	0
FDPS	2224	0.944296	rs2236601	1	153442510	1.1	0.273	1.0877	1.0427	1.1343	0
SSBP1	6742	0.945251	rs10246939	7	141125788	1.22	0.224	0.9363	0.8985	0.9754	0
ATPIF1	93974	0.946436	rs4908400	1	28374770	0.895	0.371	1.1024	1.0584	1.148	0
GALC	2581	0.947738	rs4899940	14	87623621	1.5	0.135	0.9394	0.9012	0.9792	0
ECSIT	51295	0.949581	rs8104211	19	11591545	1.02	0.308	0.9311	0.8869	0.9778	1
OXCT1	5019	0.949828	rs11958154	5	41762209	1.15	0.249	1.1174	1.0459	1.1924	0
MRPL16	54948	0.950308	rs11230099	11	59437619	0.954	0.34	0.9175	0.8676	0.9701	0
MCCC1	56922	0.95321	rs9290753	3	184398898	1.26	0.209	0.8668	0.7969	0.9417	0
COX5A	9377	0.955065	rs1108059	15	73125943	0.972	0.331	1.1196	1.038	1.2068	1
NUDT19	390916	0.957652	rs11666270	19	37838311	1.1	0.272	0.9425	0.9049	0.9816	0
C3orf60	25915	0.95791	rs6772452	3	49015466	0.804	0.421	1.0795	1.0334	1.1275	0
DUSP26	78986	0.958046	rs4733164	8	33662469	0.977	0.328	0.9208	0.8746	0.9696	0
NDUFAF2	91942	0.959451	rs248686	5	60390279	1.24	0.214	1.1023	1.0402	1.1677	1
TUFM	7284	0.960825	rs7498491	16	28751569	0.77	0.442	0.9343	0.8923	0.9778	0
SLC25A20	788	0.961515	rs6772452	3	49015466	0.804	0.421	0.9233	0.8825	0.9663	0
SLC25A39	51629	0.963807	rs12939970	17	39715304	0.899	0.369	1.0938	1.0292	1.163	0
COX6B2	125965	0.963929	rs4806660	19	60516446	0.93	0.352	1.0619	1.0188	1.1074	1
OXSM	54995	0.965598	rs9810848	3	25801541	0.955	0.339	1.1031	1.0435	1.1665	0
ATP5B	506	0.965703	rs11833209	12	55428190	0.846	0.397	1.1033	1.0344	1.177	1
HSD17B8	7923	0.96584	rs9277749	6	33201879	1.57	0.116	0.9184	0.872	0.9672	0
DLAT	1737	0.968468	rs10891304	11	111359639	0.838	0.402	1.0636	1.0218	1.1074	0
PITRM1	10531	0.971211	rs6602036	10	3209794	1.61	0.107	1.0768	1.0273	1.1286	0
C11orf79	54949	0.975136	rs10897158	11	60922317	0.715	0.475	1.0766	1.0263	1.1298	0
ETFB	2109	0.975208	rs273631	19	56502868	0.91	0.363	1.0693	1.021	1.1196	0
IDH3B	3420	0.976945	rs6051098	20	2604328	1.05	0.296	1.0827	1.0249	1.1434	0
RPS15A	6210	0.979147	rs1049471	16	18710891	0.765	0.444	1.0647	1.0208	1.1107	0
AGK	55750	0.97974	rs2190245	7	140937278	0.909	0.363	1.0684	1.0253	1.1129	0
C15orf48	84419	0.981466	rs1153858	15	43439995	0.733	0.463	1.065	1.0212	1.1107	0
PROSC	11212	0.981858	rs7823249	8	37792700	0.633	0.527	0.9363	0.8985	0.9756	0
GATM	2628	0.983235	rs1153858	15	43439995	0.733	0.463	1.0672	1.0218	1.114	0
SLC25A23	79085	0.983484	rs8100269	19	6353278	0.659	0.51	1.0734	1.0227	1.1264	0
NUDT13	25961	0.984988	rs12249431	10	74495202	0.668	0.504	1.0791	1.0279	1.1331	0
MRPS16	51021	0.987464	rs7096420	10	74728363	0.693	0.488	1.0947	1.0332	1.1595	0
MOSC1	64757	0.989768	rs4846363	1	218938474	0.359	0.72	0.8772	0.8179	0.9394	0
MOSC2	54996	0.990159	rs4846363	1	218938474	0.359	0.72	0.8676	0.8049	0.9346	0
MRPS7	51081	0.990626	rs8076030	17	70741159	0.449	0.654	0.9392	0.9003	0.9801	0
PMPCA	23203	NaN	NaN	NaN	NaN	NaN	NaN	0.9288	0.886	0.9735	0
SCCPDH	51097	NaN	NaN	NaN	NaN	NaN	NaN	0.9271	0.8905	0.9651	0
MRPS2	51116	NaN	NaN	NaN	NaN	NaN	NaN	1.0699	1.025	1.1174	0
ACP6	51205	NaN	NaN	NaN	NaN	NaN	NaN	1.0895	1.0449	1.1366	0
AURKAIP1	54998	NaN	NaN	NaN	NaN	NaN	NaN	0.8033	0.7687	0.8395	0
MRPL20	55052	NaN	NaN	NaN	NaN	NaN	NaN	1.3047	1.2324	1.3813	0
ATAD3A	55210	NaN	NaN	NaN	NaN	NaN	NaN	1.2649	1.2008	1.3311	0
MRPL41	64975	NaN	NaN	NaN	NaN	NaN	NaN	1.1047	1.037	1.177	0
WBSCR16	81554	NaN	NaN	NaN	NaN	NaN	NaN	0.9344	0.8958	0.9744	0
ATAD3B	83858	NaN	NaN	NaN	NaN	NaN	NaN	1.219	1.1677	1.2725	0
NEU4	129807	NaN	NaN	NaN	NaN	NaN	NaN	1.0796	1.034	1.1275	0
T2D gene p-values adjusted for confounders with multivariate linear regression analysis (pGene' ) are listed for 966 nuclear-encoded (autosomal) mitochondrial genes, taken from the MitoCarta compendium (Pagliarini DJ, et al., 2008, Cell 134: 112-123). The DIAGRAM+ T2D GWA study meta-analysis (Voight BF, et al., Nature Genetics, in press, 2010) was used here. Genes in bold lie near validated T2D S…
